# Supplementary material for: Genomic analysis unveils genome degradation events and gene flux in the emergence and persistence of S. Paratyphi A lineages
Source: PLoS Pathog. 2023 Apr 28;19(4):e1010650. doi: 10.1371/journal.ppat.1010650 (PMC10171690; doi:10.1371/journal.ppat.1010650)
Supplement: S1 Table — (XLSX) [file ppat.1010650.s006.xlsx]

## Sheet: Table S1
	Study site	Location	Number of S. Paratyphi genomes sequenced (n=152)
Tier 1	Centre for Health Research and Development- Society for Applied Studies	New Delhi	10
	King Edward Memorial Hospital	Pune	4
	National Institute of Cholera and Enteric Diseases	Kolkata	0
	Christian Medical College	Vellore	3
Tier 2	Chinchipada Christian Hospital	Chinchipada	0
	The Duncan Christian Hospital	Raxaul	4
	Makunda Christian Leprosy and General Hospital	Makunda	1
	Rural Development Trust Hospital	Anantapur	1
	Lady Willingdon Hospital	Manali	2
	Postgraduate Institute of Medical Sciences	Chandigarh	31
Tier 3	All India Institue of Medical Sciences	New Delhi	4
	Christian Medical College	Vellore	13
	Christian Medical College	Ludhiana	7
	Chacha Nehru Bal Chikitsalaya	New Delhi	10
	Kanchi Kamakoti CHILDS Trust Hospital	Chennai	16
	Kasturba Hospital	Mumbai	2
	TNMC & Nair CH. Hospital	Mumbai	1
	St. Johns Medical College	Bangalore	14
	Postgraduate Institute of Medical Sciences	Chandigarh	29
			152
