# Supplementary material for: Genomic analysis unveils genome degradation events and gene flux in the emergence and persistence of S. Paratyphi A lineages
Source: PLoS Pathog. 2023 Apr 28;19(4):e1010650. doi: 10.1371/journal.ppat.1010650 (PMC10171690; doi:10.1371/journal.ppat.1010650)
Supplement: S2 Table — (XLSX) [file ppat.1010650.s007.xlsx]

## Sheet: Table S2
S. No	ID	Year	Country	Region	Lineage	Sub Lineage	Paratype Primary	Paratype Secondary	Paratype Genotype	MLST	QRDR	AMR genes	Plasmid	Ref	BAPS level 1	BAPS level 2	Phage inserts
1	ERR028986	1971	China	China	G		0.1		0.1	479			IncFIB		5	18
2	ERR033916	2002	India	South Asia	F		1	1.2	1.2.2	85	gyrA (S83Y)		IncX1		5	19
3	ERR134192	2001	Nepal	South Asia	F		1	1.2	1.2.2	85			IncX1		5	19
4	ERR2729795	2001	Bangladesh	South Asia	F		1	1.2	1.2.1	85	gyrA (D87G)		IncX1		5	19
5	ERR4339126	2008	Bangladesh	South Asia	F		1	1.2	1.2.1	85	gyrA (D87G)		IncX1		5	19
6	ERR4339130	2010	Bangladesh	South Asia	F		1	1.2	1.2.1	85	gyrA (D87G)		IncX1		5	19
7	ERR4339132	2011	Bangladesh	South Asia	F		1	1.2	1.2.2	85	gyrA (S83Y)		IncX1		5	19
8	ERR4339155	2016	Bangladesh	South Asia	F		1	1.2	1.2.2	85	gyrA (S83Y)		IncX1		5	19
9	ERR658248	2006	Kuwait	Middle_East	F		1	1.2	1.2.2	85			IncX1		5	19
10	ERR6089529	2018	India	South Asia	F		1	1.2	1.2.2	85	gyrA (S83F)		IncX1	This Study	5	19
11	ERR6089530	2018	India	South Asia	F		1	1.2	1.2.2	85	gyrA (S83F)		IncX1	This Study	5	19
12	ERR6089531	2018	India	South Asia	F		1	1.2	1.2.2	85	gyrA (S83F)		IncX1	This Study	5	19
13	ERR6089533	2019	India	South Asia	F		1	1.2	1.2.2	85	gyrA (S83F)		IncX1	This Study	5	19
14	ERR6089536	2018	India	South Asia	F		1	1.2	1.2.2	85	gyrA (S83F)		IncX1	This Study	5	19
15	ERR6089538	2018	India	South Asia	F		1	1.2	1.2.2	85	gyrA (S83F)		IncX1	This Study	5	19
16	ERR6089541	2018	India	South Asia	F		1	1.2	1.2.2	85	gyrA (S83F)		IncX1	This Study	5	19
17	ERR6089549	2019	India	South Asia	F		1	1.2	1.2.2	85	gyrA (S83F)		IncX1	This Study	5	19
18	SRR10386710	2019	U.K	Europe	F		1	1.2	1.2.2	85	gyrA (S83Y)		IncX1		5	19
19	SRR1966698	2014	U.K	Europe	F		1	1.2	1.2.2	85	gyrA (S83Y)		IncX1		5	19
20	SRR1968601	2015	U.K	Europe	F		1	1.2	1.2.2	85	gyrA (S83F)		IncX1		5	19
21	SRR5974896	2016	U.K	Europe	F		1	1.2	1.2.2	85	gyrA (S83F)		IncX1		5	19
22	SRR5985807	2016	U.K	Europe	F		1	1.2	1.2.2	85	gyrA (S83Y)		IncX1		5	19
23	SRR5985859	2015	U.K	Europe	F		1	1.2	1.2.2	85	gyrA (S83Y)		IncX1		5	19
24	SRR5990000	2015	U.K	Europe	F		1	1.2	1.2.2	85	gyrA (S83Y)		IncX1		5	19
25	SRR7298379	2016	U.K	Europe	F		1	1.2	1.2.2	85	gyrA (S83F)		IncX1		5	19
26	SRR7426616	2017	U.K	Europe	F		1	1.2	1.2.2	85	gyrA (S83Y)		IncX1		5	19
27	SRR8116997	2018	U.K	Europe	F		1	1.2	1.2.2	85	gyrA (S83F)		IncX1		5	19
28	SRR8131531	2018	U.K	Europe	F		1	1.2	1.2.2	85	gyrA (S83Y)		IncX1		5	19
29	SRR9322964	2019	U.K	Europe	F		1	1.2	1.2.2	85	gyrA (S83F)		IncX1		5	19
30	ERR4992711	2018	India	South Asia	F		1	1.2	1.2.2	85	gyrA (S83F)		IncX1	This study	5	19
31	ERR6089562	2019	India	South Asia	F		1	1.2	1.2.2	85	gyrA (S83F)		IncX1	This Study	5	19
32	ERR6089563	2019	India	South Asia	F		1	1.2	1.2.2	85	gyrA (S83F)		IncX1	This Study	5	19
33	ERR6089566	2019	India	South Asia	F		1	1.2	1.2.2	85	gyrA (S83F)		IncX1	This Study	5	19
34	ERR028951	1952	Turkey	Middle_East	F		1		1	85					2	8
35	ERR034054	2005	Brazil	South America	F		1		1	2382					5	20
36	ERR134208	1917	Albania	Europe	F		1		1	85					5	18
37	ERR134223	1952	Turkey	Middle_East	F		1		1	85					5	18
38	ERR134226	1957	Morocco	Africa	F		1		1	85					5	18
39	ERR134229	1960	Brazil	South America	F		1		1	85					5	20
40	ERR134234	1962	Algeria	Africa	F		1		1	85					5	18
41	ERR237538	1958	France	Europe	F		1		1	85					5	18
42	ERR237539	1963	Cambodia	Southeast Asia	F		1		1	85					5	18
43	ERR237540	1963	France	Europe	F		1		1	85					5	18
44	ERR658252	2005	Brazil	South America	F		1		1	2382					5	20
45	ERR658253	2005	Brazil	South America	F		1		1	2382					5	20
46	ERR658261	2008	Brazil	South America	F		1		1	2382					5	20
47	ERR658290	2004	Korea	Southeast Asia	F		1	1.1	1.1	85	gyrA (S83F)				5	18
48	SRR11215564	2011	U.K	Europe	F		1		1	130					5	21
49	SRR1645940	2012	U.K	Europe	F		1		1	130					5	21
50	SRR8492299	2018	U.K	Europe	F		1	1.1	1.1	85					5	18
51	ERR034053	2005	S. America	South America	E		2		2	85					3	14
52	ERR134191	2001	Peru	South America	E		2		2	85					3	14
53	ERR134220	1949	France	Europe	E		2		2	85					3	14
54	ERR134238	1965	Cambodia	Southeast Asia	E		2		2	85					3	14
55	ERR1817114	2016	Ireland	Europe	E		2	2.0.1	2.0.1	1939	gyrA (S83F)				3	15
56	ERR658254	2005	Peru	South America	E		2		2	85					3	14
57	ERR658255	2005		South America	E		2		2	85					3	14
58	GCA_011350945.1	1980	Brazil	South America	E		2		2	85					3	14
59	SRR11215558	2011	U.K	Europe	E		2	2.0.1	2.0.1	1939					3	15
60	SRR14017995	2010	U.K	Europe	E		2	2.0.1	2.0.1	1939	gyrA (S83F)				3	15
61	SRR1963116	2014	U.K	Europe	E		2	2.0.1	2.0.1	1939	gyrA (S83F)				3	15
62	SRR7911396	2016	U.K	Europe	E		2	2.0.1	2.0.1	1939	gyrA (D87G), gyrA (S83F)				3	15
63	SRR8585136	2017	U.K	Europe	E		2	2.0.1	2.0.1	1939	gyrA (S83Y)				3	15
64	ATCC9150	1974		Southeast Asia	D		2	2.2	2.2	85					3	12
65	ERR134182	1988	Morocco	Africa	D		2	2.2	2.2	85					3	12
66	ERR134197	2000	Morocco	Africa	D		2	2.2	2.2	85					3	12
67	ERR134209	1925	Israel	Middle_East	D		2	2.2	2.2	85					3	12
68	ERR134215	1928	Denmark	Europe	D		2	2.2	2.2	85					3	12
69	ERR134219	1949	France	Europe	D		2	2.2	2.2	85					3	12
70	ERR134227	1958	France	Europe	D		2	2.2	2.2	85					3	12
71	ERR134232	1950	France	Europe	D		2	2.2	2.2	85					3	12
72	ERR134241	1966	Morocco	Africa	D		2	2.2	2.2	85					3	12
73	ERR134249	1943	India	South Asia	D		2	2.2	2.2	85					3	12
74	ERR134250	1954	India	South Asia	D		2	2.2	2.2	85					3	12
75	ERR134251	1954	Egypt	Africa	D		2	2.2	2.2	85					3	12
76	ERR237537	1967	France	Europe	D		2	2.2	2.2	85					3	12
77	ERR237541	1965	Turkey	Middle_East	D		2	2.2	2.2	85					3	12
78	ERR237542	1973	Morocco	Africa	D		2	2.2	2.2	85					3	12
79	GCA_011297055.1	1945	France	Europe	D		2	2.2	2.2	85					3	12
80	ERR134218	1949	Algeria	Africa	C	C1	2	2.3	2.3	85					2	8
81	ERR658256	2005	Africa	Africa	C	C1	2	2.3	2.3	85					2	8
82	GCA_011259705.1	2005	Sudan	Africa	C	C1	2	2.3	2.3	85					2	8
83	ERR1197678	2013	Cambodia	Southeast Asia	C	C2	2	2.3	2.3	85	gyrA (D87N)				2	8
84	ERR134181	1999	Sri Lanka	South Asia	C	C2	2	2.3	2.3	85	gyrA (S83F)				2	8
85	ERR134245	2006	Cambodia	Southeast Asia	C	C2	2	2.3	2.3	85	gyrA (D87N)				2	8
86	ERR4992710	2018	India	South Asia	C	C2	2	2.3	2.3	85	gyrA (S83F)			This study	2	8
87	AKU_12601	2002	Pakistan	South Asia	C	C3	2	2.3	2.3	85					2	7
88	ERR033910	2005	India	South Asia	C	C3	2	2.3	2.3	85	gyrA (S83F)				2	7
89	ERR033911	2004	India	South Asia	C	C3	2	2.3	2.3	85	gyrA (S83F),	aph(3'')-Ib, aph(6)-Id, blaTEM-1B, catA1, dfrA7, sul1, sul2, tet(B)	IncHI1		2	7
90	ERR1197527	2013	Senegal	Africa	C	C3	2	2.3	2.3	85					2	7
91	ERR1197641	2013	Senegal	Africa	C	C3	2	2.3	2.3	85	gyrA (S83F)				2	7
92	ERR134160	2002	Mali	Africa	C	C3	2	2.3	2.3	85					2	7
93	ERR134167	2005	Pakistan	South Asia	C	C3	2	2.3	2.3	85	gyrA (S83F)				2	7
94	ERR134168	1999	Thailand	Southeast Asia	C	C3	2	2.3	2.3	85		aph(3'')-Ib, aph(6)-Id, blaTEM-1B, catA1, dfrA7, sul1, sul2, tet(B)	IncHI1		2	7
95	ERR134173	2004	Senegal	Africa	C	C3	2	2.3	2.3	85					2	7
96	ERR134174	2000	Chad	Africa	C	C3	2	2.3	2.3	85					2	7
97	ERR134176	1998	Pakistan	South Asia	C	C3	2	2.3	2.3	85					2	7
98	ERR134179	2001	Pakistan	South Asia	C	C3	2	2.3	2.3	85		aph(3'')-Ib, aph(6)-Id, catA1, sul2, tet(B)	IncHI1		2	7
99	ERR134187	2000	Guinea	Africa	C	C3	2	2.3	2.3	85			IncFIB		2	7
100	ERR134189	2001	Senegal	Africa	C	C3	2	2.3	2.3	85					2	7
101	ERR134196	2006	Mali	Africa	C	C3	2	2.3	2.3	85					2	7
102	ERR134199	1997	Pakistan	South Asia	C	C3	2	2.3	2.3	85					2	7
103	ERR134200	2002	Guinea	Africa	C	C3	2	2.3	2.3	85			IncFIB		2	7
104	ERR134207	2002	Guinea	Africa	C	C3	2	2.3	2.3	85					2	7
105	ERR134248	2006	Senegal	Africa	C	C3	2	2.3	2.3	85					2	7
106	ERR134254	2003	Pakistan	South Asia	C	C3	2	2.3	2.3	85					2	7
107	ERR5751749	2021	South Africa	Africa	C	C3	2	2.3	2.3	85					2	7
108	ERR658258	2007	Africa	Africa	C	C3	2	2.3	2.3	85					2	7
109	ERR658259	2007	Africa	Africa	C	C3	2	2.3	2.3	85					2	7
110	ERR658260	2008	Africa	Africa	C	C3	2	2.3	2.3	85					2	7
111	ERR658262	2004	Pakistan	South Asia	C	C3	2	2.3	2.3	85					2	7
112	ERR658263	2002	Pakistan	South Asia	C	C3	2	2.3	2.3	85	gyrA (S83F)	aph(3'')-Ib, aph(6)-Id, catA1, dfrA7, sul1, sul2, tet(B)	IncHI1		2	7
113	ERR658271	2009	India	South Asia	C	C3	2	2.3	2.3	85	gyrA (S83Y)				2	7
114	ERR658278	2003	Pakistan	South Asia	C	C3	2	2.3	2.3	85	gyrA (S83F)				2	7
115	ERR658279	2002	Pakistan	South Asia	C	C3	2	2.3	2.3	85		aph(3'')-Ib, aph(6)-Id, blaTEM-1B, catA1, dfrA7, sul1, sul2, tet(B)	IncHI1		2	7
116	ERR658280	2004	Pakistan	South Asia	C	C3	2	2.3	2.3	85					2	7
117	ERR658285	2002	India	South Asia	C	C3	2	2.3	2.3	85					2	7
118	GCA_011240915.1	2008	Sierra Leone	Africa	C	C3	2	2.3	2.3	85					2	7
119	GCA_011258535.1	2007	Gambia	Africa	C	C3	2	2.3	2.3	85					2	7
120	GCA_011351325.1	2007	Ghana	Africa	C	C3	2	2.3	2.3	85					2	7
121	SRR1645469	2012	U.K	Europe	C	C3	2	2.3	2.3	85					2	7
122	SRR5084278	2016	U.S	North America	C	C3	2	2.3	2.3	85	gyrA (S83Y)				2	7
123	ERR4992816	2018	India	South Asia	C	C4	2	2.3	2.3.3	85	gyrA (S83F)			This study	2	9	PSP3
124	ERR4992771	2018	India	South Asia	C	C4	2	2.3	2.3.2	85	gyrA (S83Y)			This study	2	10	PSP3
125	ERR4992667	2018	India	South Asia	C	C4	2	2.3	2.3.2	85	gyrA (S83Y)			This study	2	10	PSP3
126	ERR4992789	2018	India	South Asia	C	C4	2	2.3	2.3.2	85	gyrA (S83Y)			This study	2	10	PSP3
127	ERR4790689	2018	India	South Asia	C	C4	2	2.3	2.3.2	85	gyrA (S83Y)			This study	2	10	PSP3
128	ERR4992779	2018	India	South Asia	C	C4	2	2.3	2.3.2	85	gyrA (S83Y)			This study	2	10	PSP3
129	ERR4992760	2018	India	South Asia	C	C4	2	2.3	2.3.3	85	gyrA (S83F)			This study	2	9	PSP3
130	ERR4992725	2018	India	South Asia	C	C4	2	2.3	2.3.2	85	gyrA (S83Y)			This study	2	10	PSP3
131	ERR4992707	2018	India	South Asia	C	C4	2	2.3	2.3.3	85	gyrA (S83F)			This study	2	9	PSP3
132	ERR003037	2005	India	South Asia	C	C4	2	2.3	2.3.3	85	gyrA (S83F)			Holt et al	2	9	PSP3
133	ERR033942	2003	India	South Asia	C	C4	2	2.3	2.3.3	85	gyrA (S83F)				2	9	PSP3
134	ERR1197528	2013	Pakistan	South Asia	C	C4	2	2.3	2.3.3	85	gyrA (S83F)				2	9	PSP3
135	ERR1197643	2013	Myanmar	Southeast Asia	C	C4	2	2.3	2.3.2	85	gyrA (S83F)				2	10	PSP3
136	ERR1197658	2014	Nepal	South Asia	C	C4	2	2.3	2.3.3	85					2	9	PSP3
137	ERR1197663	2014	Senegal	Africa	C	C4	2	2.3	2.3.3	85	gyrA (S83F)				2	9	PSP3
138	ERR134169	1997	Pakistan	South Asia	C	C4	2	2.3	2.3.3	85					2	9	PSP3
139	ERR134194	1999	Nepal	South Asia	C	C4	2	2.3	2.3.3	85					2	9	PSP3
140	ERR134201	2005	Myanmar	Southeast Asia	C	C4	2	2.3	2.3.2	85	gyrA (S83F)				2	10	PSP3
141	ERR134203	2000	India	South Asia	C	C4	2	2.3	2.3.3	85	gyrA (S83F)				2	9	PSP3
142	ERR134204	2001	China	China	C	C4	2	2.3	2.3.3	85	gyrA (S83F)				2	9	PSP3
143	ERR134205	1997	India	South Asia	C	C4	2	2.3	2.3	85					2	8	PSP3
144	ERR1837277	2013	Nepal	South Asia	C	C4	2	2.3	2.3.3	85					2	9	PSP3
145	ERR2001750	2017	Ireland	Europe	C	C4	2	2.3	2.3.3	85	gyrA (S83F)				2	9	PSP3
146	ERR2641175	2018	Ireland	Europe	C	C4	2	2.3	2.3.2	85	gyrA (S83F)				2	10	PSP3
147	ERR4634570	2018	India	South Asia	C	C4	2	2.3	2.3.2	85	gyrA (S83F)			This study	2	10	PSP3
148	ERR5200939	2018	India	South Asia	C	C4	2	2.3	2.3.2	85	gyrA (D87G), gyrA (S83F)			This study	2	10	PSP3
149	ERR5201116	2018	India	South Asia	C	C4	2	2.3	2.3.2	85	gyrA (S83F)			This study	2	10	PSP3
150	ERR5201357	2019	India	South Asia	C	C4	2	2.3	2.3.2	85	gyrA (S83F)			This study	2	10	PSP3
151	ERR658244	2007	India	South Asia	C	C4	2	2.3	2.3.3	85	gyrA (S83F)				2	9	PSP3
152	ERR658265	2003	India	South Asia	C	C4	2	2.3	2.3.3	85	gyrA (S83F)				2	9	PSP3
153	ERR658270	2001	U.S	North America	C	C4	2	2.3	2.3.2	85					2	10	PSP3
154	ERR658274	2003	India	South Asia	C	C4	2	2.3	2.3.3	85	gyrA (S83F)				2	9	PSP3
155	ERR658276	2003	India	South Asia	C	C4	2	2.3	2.3.3	85					2	9	PSP3
156	ERR658288	2004	India	South Asia	C	C4	2	2.3	2.3.3	85	gyrA (S83F)				2	9	PSP3
157	ERR912269	NA	China	China	C	C4	2	2.3	2.3.3	85	gyrA (S83F)				2	9	PSP3
158	ERR912270	NA	China	China	C	C4	2	2.3	2.3.3	85	gyrA (S83F)				2	9	PSP3
159	ERR912271	NA	China	China	C	C4	2	2.3	2.3.3	85	gyrA (S83F)				2	9	PSP3
160	ERR912272	NA	China	China	C	C4	2	2.3	2.3.3	85	gyrA (S83F)				2	9	PSP3
161	ERR912598	NA	China	China	C	C4	2	2.3	2.3.3	85	gyrA (S83F)				2	9	PSP3
162	ERR912599	NA	China	China	C	C4	2	2.3	2.3.3	85	gyrA (S83F)				2	9	PSP3
163	ERR912602	NA	China	China	C	C4	2	2.3	2.3.3	85	gyrA (S83F)				2	9	PSP3
164	ERR912603	NA	China	China	C	C4	2	2.3	2.3.3	85	gyrA (S83F)				2	9	PSP3
165	ERR912605	NA	China	China	C	C4	2	2.3	2.3.3	85	gyrA (S83F)				2	9	PSP3
166	ERR912606	NA	China	China	C	C4	2	2.3	2.3.3	85	gyrA (S83F)				2	9	PSP3
167	ERR912607	NA	China	China	C	C4	2	2.3	2.3.3	85	gyrA (S83F)				2	9	PSP3
168	ERR4992692	2018	India	South Asia	C	C4	2	2.3	2.3.3	85	gyrA (S83F)			This study	2	9	PSP3
169	ERR6089545	2018	India	South Asia	C	C4	2	2.3	2.3.2	85	gyrA (S83F)			This Study	2	10	PSP3
170	ERR4992714	2018	India	South Asia	C	C4	2	2.3	2.3.2	85	gyrA (S83F)			This study	2	10	PSP3
171	ERR4992731	2018	India	South Asia	C	C4	2	2.3	2.3.2	85	gyrA (S83F)			This study	2	10	PSP3
172	ERR4992688	2018	India	South Asia	C	C4	2	2.3	2.3.2	85	gyrA (S83F)			This study	2	10	PSP3
173	ERR6089554	2018	India	South Asia	C	C4	2	2.3	2.3.2	85	gyrA (S83F)			This Study	2	10	PSP3
174	SRR1645572	2012	U.K	Europe	C	C4	2	2.3	2.3.2	85	gyrA (S83F)				2	10	PSP3
175	SRR3033247	2015	U.S	North America	C	C4	2	2.3	2.3.2	85	gyrA (S83Y)				2	10	PSP3
176	SRR3277289	2016	U.S	North America	C	C4	2	2.3	2.3.3	85	gyrA (S83F)				2	9	PSP3
177	SRR3286966	2015	U.S	North America	C	C4	2	2.3	2.3.2	85	gyrA (S83F)				2	10	PSP3
178	SRR3405764	2016	U.S	North America	C	C4	2	2.3	2.3.3	85	gyrA (S83F)				2	9	PSP3
179	SRR3405947	2016	U.S	North America	C	C4	2	2.3	2.3.3	85	gyrA (D87G), gyrA (S83F)				2	9	PSP3
180	SRR3495153	2016	U.S	North America	C	C4	2	2.3	2.3.3	85	gyrA (D87G), gyrA (S83F)				2	9	PSP3
181	SRR5110541	2016	U.S	North America	C	C4	2	2.3	2.3.3	85	gyrA (D87G), gyrA (S83F)				2	9	PSP3
182	SRR5126020	2016	U.S	North America	C	C4	2	2.3	2.3.3	85	gyrA (S83F)				2	9	PSP3
183	SRR5231270	2016	U.S	North America	C	C4	2	2.3	2.3.3	85	gyrA (S83F)				2	9	PSP3
184	SRR5263945	2016	U.S	North America	C	C4	2	2.3	2.3.2	85	gyrA (D87N), gyrA (S83F)				2	10	PSP3
185	SRR5714256	2017	U.S	North America	C	C4	2	2.3	2.3.3	85	gyrA (S83F)				2	9	PSP3
186	SRR5714268	2017	U.S	North America	C	C4	2	2.3	2.3.3	85	gyrA (S83F)				2	9	PSP3
187	SRR5945327	2017	U.S	North America	C	C4	2	2.3	2.3.3	85	gyrA (S83F)				2	9	PSP3
188	SRR6325457	2017	Argentina	South America	C	C4	2	2.3	2.3.2	85	gyrA (S83F)				2	10	PSP3
189	SRR6685004	2014	U.S	North America	C	C4	2	2.3	2.3.2	85	gyrA (S83F)				2	10	PSP3
190	ERR9188224	2019	India	South Asia	C	C4	2	2.3	2.3.2	85	gyrA (S83F)			This study	2	10	PSP3
191	ERR4992699	2018	India	South Asia	C	C5	2	2.3	2.3.4	85	gyrA (S83Y)			This study	2	8
192	ERR4992717	2018	India	South Asia	C	C5	2	2.3	2.3.4	85	gyrA (S83Y)			This study	2	8
193	ERR4992683	2018	India	South Asia	C	C5	2	2.3	2.3.4	85	gyrA (S83Y)			This study	2	8
194	ERR4992701	2018	India	South Asia	C	C5	2	2.3	2.3.4	85	gyrA (S83Y)			This study	2	8
195	ERR4992775	2018	India	South Asia	C	C5	2	2.3	2.3.4	85	gyrA (S83Y)			This study	2	8
196	ERR6089522	2019	India	South Asia	C	C5	2	2.3	2.3.4	85	gyrA (S83Y)			This Study	2	8
197	ERR6089523	2018	India	South Asia	C	C5	2	2.3	2.3.4	85	gyrA (S83Y)			This Study	2	8
198	ERR6089524	2018	India	South Asia	C	C5	2	2.3	2.3.4	85	gyrA (S83Y)			This Study	2	8
199	ERR1197521	2000	Cambodia	Southeast Asia	C	C5	2	2.3	2.3.1	85	gyrA (S83F)	aph(3')-IIa, blaTEM-116			2	11
200	ERR1197524	2004	Vietnam + Cambodia	Southeast Asia	C	C5	2	2.3	2.3.1	85		aph(3')-IIa, blaTEM-116			2	11
201	ERR1197525	2005	Cambodia	Southeast Asia	C	C5	2	2.3	2.3.1	85		aph(3')-IIa, blaTEM-116			2	11
202	ERR1197529	2013	Cambodia	Southeast Asia	C	C5	2	2.3	2.3.1	85					2	11
203	ERR1197530	2013	Thailand	Southeast Asia	C	C5	2	2.3	2.3.1	85					2	11
204	ERR1197639	2013	Nepal	South Asia	C	C5	2	2.3	2.3.1	85					2	11
205	ERR1197640	2013	Cambodia	Southeast Asia	C	C5	2	2.3	2.3.1	85					2	11
206	ERR1197642	2013	Cambodia	Southeast Asia	C	C5	2	2.3	2.3.1	85					2	11
207	ERR1197644	2013	Cambodia	Southeast Asia	C	C5	2	2.3	2.3.1	85					2	11
208	ERR1197645	2013	Cambodia	Southeast Asia	C	C5	2	2.3	2.3.1	85					2	11
209	ERR1197646	2013	Vietnam	Southeast Asia	C	C5	2	2.3	2.3.1	85					2	11
210	ERR1197647	2013	Cambodia	Southeast Asia	C	C5	2	2.3	2.3.1	85					2	11
211	ERR1197648	2013	Cambodia	Southeast Asia	C	C5	2	2.3	2.3.1	85					2	11
212	ERR1197649	2013	Vietnam + Cambodia	Southeast Asia	C	C5	2	2.3	2.3.1	85					2	11
213	ERR1197650	2013	Cambodia	Southeast Asia	C	C5	2	2.3	2.3.1	85		aph(3')-IIa, blaTEM-116			2	11
214	ERR1197651	2013	Cambodia	Southeast Asia	C	C5	2	2.3	2.3.1	85		aph(3')-IIa, blaTEM-116			2	11
215	ERR1197652	2013	Cambodia	Southeast Asia	C	C5	2	2.3	2.3.1	85		aph(3')-IIa, blaTEM-116			2	11
216	ERR1197653	2013	Cambodia	Southeast Asia	C	C5	2	2.3	2.3.1	85		aph(3')-IIa, blaTEM-116			2	11
217	ERR1197654	2014	Thailand + Cambodia	Southeast Asia	C	C5	2	2.3	2.3.1	85					2	11
218	ERR1197655	2014	Laos + Thailand + Cambodia	Southeast Asia	C	C5	2	2.3	2.3.1	85					2	11
219	ERR1197657	2014	Cambodia	Southeast Asia	C	C5	2	2.3	2.3.1	85					2	11
220	ERR1197660	2014	France	Europe	C	C5	2	2.3	2.3.1	85					2	11
221	ERR1197661	2014	Laos + Thailand + Cambodia	Southeast Asia	C	C5	2	2.3	2.3.1	85					2	11
222	ERR1197662	2014	Thailand + Cambodia + Malaysia	Southeast Asia	C	C5	2	2.3	2.3.1	85					2	11
223	ERR1197664	1999	Cambodia	Southeast Asia	C	C5	2	2.3	2.3	85		aph(3')-IIa, blaTEM-116			2	8
224	ERR1197667	2011	Cambodia	Southeast Asia	C	C5	2	2.3	2.3.1	85		aph(3')-IIa, blaTEM-116			2	11
225	ERR1197668	2012	Cambodia	Southeast Asia	C	C5	2	2.3	2.3.1	85		aph(3')-IIa, blaTEM-116			2	11
226	ERR1197669	2012	Cambodia	Southeast Asia	C	C5	2	2.3	2.3.1	85		aph(3')-IIa, blaTEM-116			2	11
227	ERR1197670	2012	Cambodia	Southeast Asia	C	C5	2	2.3	2.3.1	85		aph(3')-IIa, blaTEM-116			2	11
228	ERR1197671	2012	Cambodia	Southeast Asia	C	C5	2	2.3	2.3.1	85					2	11
229	ERR1197672	2012	Cambodia	Southeast Asia	C	C5	2	2.3	2.3.1	85					2	11
230	ERR1197673	2012	Cambodia	Southeast Asia	C	C5	2	2.3	2.3.1	85					2	11
231	ERR1197674	2012	Cambodia	Southeast Asia	C	C5	2	2.3	2.3.1	85					2	11
232	ERR1197675	2012	Cambodia	Southeast Asia	C	C5	2	2.3	2.3.1	85					2	11
233	ERR1197676	2012	Cambodia	Southeast Asia	C	C5	2	2.3	2.3.1	85					2	11
234	ERR1197677	2013	Cambodia	Southeast Asia	C	C5	2	2.3	2.3.1	85					2	11
235	ERR1197679	2013	Cambodia	Southeast Asia	C	C5	2	2.3	2.3.1	85					2	11
236	ERR1197680	2013	Cambodia	Southeast Asia	C	C5	2	2.3	2.3.1	85					2	11
237	ERR1197681	2013	Cambodia	Southeast Asia	C	C5	2	2.3	2.3.1	85					2	11
238	ERR1197682	2013	Cambodia	Southeast Asia	C	C5	2	2.3	2.3.1	85					2	11
239	ERR1197683	2013	Cambodia	Southeast Asia	C	C5	2	2.3	2.3.1	85					2	11
240	ERR1197684	2013	Cambodia	Southeast Asia	C	C5	2	2.3	2.3.1	85					2	11
241	ERR1197685	2013	Cambodia	Southeast Asia	C	C5	2	2.3	2.3.1	85					2	11
242	ERR1197686	2013	Cambodia	Southeast Asia	C	C5	2	2.3	2.3.1	85					2	11
243	ERR1197687	2013	Cambodia	Southeast Asia	C	C5	2	2.3	2.3.1	85					2	11
244	ERR1197688	2013	Cambodia	Southeast Asia	C	C5	2	2.3	2.3.1	85					2	11
245	ERR1197689	2013	Cambodia	Southeast Asia	C	C5	2	2.3	2.3.1	85					2	11
246	ERR1197690	2013	Cambodia	Southeast Asia	C	C5	2	2.3	2.3.1	85					2	11
247	ERR1197691	2013	Cambodia	Southeast Asia	C	C5	2	2.3	2.3.1	85					2	11
248	ERR1197692	2013	Cambodia	Southeast Asia	C	C5	2	2.3	2.3.1	85					2	11
249	ERR1197693	2013	Cambodia	Southeast Asia	C	C5	2	2.3	2.3.1	85					2	11
250	ERR1197694	2013	Cambodia	Southeast Asia	C	C5	2	2.3	2.3.1	85					2	11
251	ERR134165	2005	Nepal	South Asia	C	C5	2	2.3	2.3.4	85	gyrA (S83Y)				2	8
252	ERR134170	2000	Cambodia	Southeast Asia	C	C5	2	2.3	2.3.1	85					2	11
253	ERR134175	1999	Turkey	Middle_East	C	C5	2	2.3	2.3	85					2	8
254	ERR134178	2005	Cambodia	Southeast Asia	C	C5	2	2.3	2.3	85					2	8
255	ERR134180	2004	Indonesia	Southeast Asia	C	C5	2	2.3	2.3.4	85	gyrA (S83Y)				2	8
256	ERR134184	2005	Vietnam	Southeast Asia	C	C5	2	2.3	2.3	85					2	8
257	ERR134186	2006	Cambodia	Southeast Asia	C	C5	2	2.3	2.3.1	85					2	11
258	ERR134188	1999	Cambodia	Southeast Asia	C	C5	2	2.3	2.3.1	85					2	11
259	ERR134195	2004	Turkey	Middle_East	C	C5	2	2.3	2.3	85					2	8
260	ERR134237	2006	India	South Asia	C	C5	2	2.3	2.3.4	85	gyrA (S83Y)				2	8
261	ERR134253	1963	Vietnam	Southeast Asia	C	C5	2	2.3	2.3	85					2	8
262	ERR1988381	2017	Ireland	Europe	C	C5	2	2.3	2.3.4	85	gyrA (S83Y)				2	8
263	ERR5201262	2018	India	South Asia	C	C5	2	2.3	2.3.4	85	gyrA (S83F)			This study	2	8
264	ERR5201343	2019	India	South Asia	C	C5	2	2.3	2.3.4	85	gyrA (S83F)			This study	2	8
265	ERR4992811	2018	India	South Asia	C	C5	2	2.3	2.3.4	85	gyrA (S83Y)			This study	2	8
266	ERR6089532	2019	India	South Asia	C	C5	2	2.3	2.3.4	85	gyrA (S83Y)			This Study	2	8
267	ERR6089537	2018	India	South Asia	C	C5	2	2.3	2.3.4	85	gyrA (S83Y)			This Study	2	8
268	ERR6089550	2019	India	South Asia	C	C5	2	2.3	2.3.4	85	gyrA (S83Y)			This Study	2	8
269	ERR4992661	2018	India	South Asia	C	C5	2	2.3	2.3.4	85	gyrA (S83Y)			This study	2	8
270	ERR4992749	2018	India	South Asia	C	C5	2	2.3	2.3.4	85	gyrA (S83Y)			This study	2	8
271	SRR3033248	2015	U.S	North America	C	C5	2	2.3	2.3.1	85					2	11
272	SRR3286712	2015	U.S	North America	C	C5	2	2.3	2.3.4	85	gyrA (S83Y)				2	8
273	SRR5263957	2016	U.S	North America	C	C5	2	2.3	2.3.4	85	gyrA (S83Y)				2	8
274	ERR4992742	2018	India	South Asia	C	C5	2	2.3	2.3.4	85	gyrA (S83Y)			This study	2	8
275	ERR6089558	2019	India	South Asia	C	C5	2	2.3	2.3.4	85	gyrA (S83Y)			This Study	2	8
276	ERR4992763	2018	India	South Asia	C	C5	2	2.3	2.3.4	85	gyrA (S83Y)			This study	2	8
277	ERR028910	1946	Vietnam	Southeast Asia	B		2	2.4	2.4	85					3	13
278	ERR134171	1949	Iran	Middle_East	B		2	2.4	2.4	85					3	13
279	ERR134210	1946	Vietnam	Southeast Asia	B		2	2.4	2.4	85					3	13
280	ERR134214	1949	France	Europe	B		2	2.4	2.4	85					3	13
281	ERR134216	1949	Algeria	Africa	B		2	2.4	2.4	85					3	13
282	ERR134221	2001	U.S	North America	B		2	2.4	2.4	85					3	13
283	ERR134225	1956	Ethiopia	Africa	B		2	2.4	2.4	85					3	13
284	ERR134230	1952	Senegal	Africa	B		2	2.4	2.4	85					3	13
285	ERR134240	1966	Senegal	Africa	B		2	2.4	2.4	85					3	13
286	ERR134243	1977	Mali	Africa	B		2	2.4	2.4	85					3	13
287	ERR1837181	2011	Nepal	South Asia	A	A1	2	2.4	2.4.3	129	gyrA (S83F)				1	6
288	ERR1837185	2011	Nepal	South Asia	A	A1	2	2.4	2.4.3	129	gyrA (S83F)				1	6
289	ERR1837195	2010	Nepal	South Asia	A	A1	2	2.4	2.4.3	129	gyrA (S83F)				1	6
290	ERR1837198	2010	Nepal	South Asia	A	A1	2	2.4	2.4.3	129	gyrA (S83F)				1	6
291	ERR1837199	2010	Nepal	South Asia	A	A1	2	2.4	2.4.3	129	gyrA (S83F)				1	6
292	ERR1837200	2010	Nepal	South Asia	A	A1	2	2.4	2.4.3	129	gyrA (S83F)				1	6
293	ERR1837209	2009	Nepal	South Asia	A	A1	2	2.4	2.4.3	129	gyrA (S83F)				1	6
294	ERR1837234	2010	Nepal	South Asia	A	A1	2	2.4	2.4.3	129	gyrA (S83F)				1	6
295	ERR1837292	2009	Nepal	South Asia	A	A1	2	2.4	2.4.3	129	gyrA (S83F)				1	6
296	ERR1837293	2009	Nepal	South Asia	A	A1	2	2.4	2.4.3	129	gyrA (S83F)				1	6
297	ERR1837294	2009	Nepal	South Asia	A	A1	2	2.4	2.4.3	129	gyrA (S83F)				1	6
298	ERR1837300	2010	Nepal	South Asia	A	A1	2	2.4	2.4.3	129	gyrA (S83F)				1	6
299	ERR1837301	2010	Nepal	South Asia	A	A1	2	2.4	2.4.3	129	gyrA (S83F)				1	6
300	ERR1837302	2010	Nepal	South Asia	A	A1	2	2.4	2.4.3	129	gyrA (S83F)				1	6
301	ERR1837304	2010	Nepal	South Asia	A	A1	2	2.4	2.4.3	129	gyrA (S83F)				1	6
302	ERR1837305	2011	Nepal	South Asia	A	A1	2	2.4	2.4.3	129	gyrA (S83F)				1	6
303	ERR1837309	2011	Nepal	South Asia	A	A1	2	2.4	2.4.3	129	gyrA (S83F)				1	6
304	ERR1837310	2011	Nepal	South Asia	A	A1	2	2.4	2.4.3	129	gyrA (S83F)				1	6
305	ERR1837311	2011	Nepal	South Asia	A	A1	2	2.4	2.4.3	129	gyrA (S83F)				1	6
306	ERR1837312	2011	Nepal	South Asia	A	A1	2	2.4	2.4.3	129	gyrA (S83F)				1	6
307	ERR1837313	2011	Nepal	South Asia	A	A1	2	2.4	2.4.3	129	gyrA (S83F)				1	6
308	ERR1837314	2011	Nepal	South Asia	A	A1	2	2.4	2.4.3	129	gyrA (S83F)				1	6
309	ERR1837316	2011	Nepal	South Asia	A	A1	2	2.4	2.4.3	129	gyrA (S83F)				1	6
310	ERR1837318	2012	Nepal	South Asia	A	A1	2	2.4	2.4.3	129	gyrA (S83F)				1	6
311	ERR1837319	2012	Nepal	South Asia	A	A1	2	2.4	2.4.3	129	gyrA (S83F)				1	6
312	ERR1837320	2012	Nepal	South Asia	A	A1	2	2.4	2.4.3	129	gyrA (S83F)				1	6
313	ERR1837321	2011	Nepal	South Asia	A	A1	2	2.4	2.4.3	129	gyrA (S83F)				1	6
314	ERR1837322	2012	Nepal	South Asia	A	A1	2	2.4	2.4.3	129	gyrA (S83F)				1	6
315	ERR1837323	2012	Nepal	South Asia	A	A1	2	2.4	2.4.3	129	gyrA (S83F)				1	6
316	ERR1837327	2013	Nepal	South Asia	A	A1	2	2.4	2.4.3	129	gyrA (S83F)				1	6
317	ERR1837330	2013	Nepal	South Asia	A	A1	2	2.4	2.4.3	129	gyrA (S83F)				1	6
318	ERR1837332	2013	Nepal	South Asia	A	A1	2	2.4	2.4.3	129	gyrA (S83F)				1	6
319	ERR1837333	2014	Nepal	South Asia	A	A1	2	2.4	2.4.3	129	gyrA (S83F)				1	6
320	ERR1837334	2014	Nepal	South Asia	A	A1	2	2.4	2.4.3	129	gyrA (S83F)				1	6
321	ERR1842962	2010	Nepal	South Asia	A	A1	2	2.4	2.4.3	129	gyrA (S83F)				1	6
322	ERR1842966	2014	Nepal	South Asia	A	A1	2	2.4	2.4.3	129	gyrA (S83F)				1	6
323	ERR2213866	2016	Nepal	South Asia	A	A1	2	2.4	2.4.3	129	gyrA (S83F)				1	6
324	ERR2213880	2016	Nepal	South Asia	A	A1	2	2.4	2.4.3	129	gyrA (S83F)				1	6
325	ERR2213881	2016	Nepal	South Asia	A	A1	2	2.4	2.4.3	129	gyrA (S83F)				1	6
326	ERR2213882	2016	Nepal	South Asia	A	A1	2	2.4	2.4.3	129	gyrA (S83F)				1	6
327	ERR2641178	2018	Ireland	Europe	A	A1	2	2.4	2.4.3	129	gyrA (S83F)				1	6
328	ERR658287	2007	India	South Asia	A	A1	2	2.4	2.4.3	129	gyrA (S83F)				1	6
329	ERR658289	2004	Bulgaria	Europe	A	A1	2	2.4	2.4.3	129	gyrA (S83F)				1	6
330	ERR4992743	2018	India	South Asia	A	A1	2	2.4	2.4.3	129	gyrA (S83F)			This study	1	6
331	ERR4992785	2018	India	South Asia	A	A1	2	2.4	2.4.3	129	gyrA (S83F)			This study	1	6
332	ERR4790698	2018	India	South Asia	A	A1	2	2.4	2.4.3	129	gyrA (S83F)				1	6
333	ERR6089555	2018	India	South Asia	A	A1	2	2.4	2.4.3	129	gyrA (S83F)			This Study	1	6
334	ERR4992788	2018	India	South Asia	A	A2	2	2.4	2.4.1	129	gyrA (S83F)			This study	4	16
335	ERR4992650	2018	India	South Asia	A	A2	2	2.4	2.4.1	129	gyrA (S83F)			This study	4	16
336	ERR033938	2004	India	South Asia	A	A2	2	2.4	2.4.1	129	gyrA (S83F)				4	16
337	ERR134164	2006	India	South Asia	A	A2	2	2.4	2.4.1	129	gyrA (S83F)				4	16
338	ERR5201020	2018	India	South Asia	A	A2	2	2.4	2.4.1	129	gyrA (S83F)			This study	4	16
339	ERR658242	2007	India	South Asia	A	A2	2	2.4	2.4.1	129	gyrA (S83F)				4	16
340	ERR658245	2002	India	South Asia	A	A2	2	2.4	2.4.1	129					4	16
341	ERR658266	2004	India	South Asia	A	A2	2	2.4	2.4.1	129	gyrA (S83F)				4	16
342	ERR658267	2005	India	South Asia	A	A2	2	2.4	2.4.1	129	gyrA (S83F)				4	16
343	ERR658268	2003	India	South Asia	A	A2	2	2.4	2.4.1	129	gyrA (S83F)				4	16
344	ERR658269	2005	India	South Asia	A	A2	2	2.4	2.4.1	129	gyrA (S83F)				4	16
345	ERR658272	2004	India	South Asia	A	A2	2	2.4	2.4.1	129	gyrA (S83F)				4	16
346	ERR658273	2005	India	South Asia	A	A2	2	2.4	2.4.1	129	gyrA (S83F)				4	16
347	ERR658277	2003	India	South Asia	A	A2	2	2.4	2.4.1	129	gyrA (S83F)				4	16
348	ERR658282	2005	India	South Asia	A	A2	2	2.4	2.4.1	129	gyrA (S83F)				4	16
349	ERR4992810	2017	India	South Asia	A	A2	2	2.4	2.4.1	129	gyrA (S83F)			This study	4	16
350	ERR4992793	2018	India	South Asia	A	A2	2	2.4	2.4.1	129	gyrA (S83F)			This study	4	16
351	ERR4992813	2018	India	South Asia	A	A2	2	2.4	2.4.1	129	gyrA (S83F)			This study	4	16
352	SRR14703584	2021	U.S	North America	A	A2	2	2.4	2.4.1	129	gyrA (S83F)				4	16
353	ERR003034	2007	Kenya	Africa	A	A2	2	2.4	2.4.1	129	gyrA (S83Y)			Holt et al	4	17
354	ERR034058	2005	Malawi	Africa	A	A2	2	2.4	2.4.1	129	gyrA (S83F)				4	17
355	ERR1197665	2008	Cambodia	Southeast Asia	A	A2	2	2.4	2.4.1	129		aph(3')-IIa, blaTEM-116			4	17
356	ERR134193	2000	Nepal	South Asia	A	A2	2	2.4	2.4.1	129					4	17
357	ERR134198	1999	India	South Asia	A	A2	2	2.4	2.4.1	129					4	17
358	ERR134206	2004	Nepal	South Asia	A	A2	2	2.4	2.4.1	129	gyrA (S83F)				4	17
359	ERR1837153	2014	Nepal	South Asia	A	A2	2	2.4	2.4.1	129	gyrA (S83F)				4	17
360	ERR1837186	2012	Nepal	South Asia	A	A2	2	2.4	2.4.1	129	gyrA (S83F)				4	17
361	ERR1837194	2010	Nepal	South Asia	A	A2	2	2.4	2.4.1	129	gyrA (S83F)				4	17
362	ERR1837204	2009	Nepal	South Asia	A	A2	2	2.4	2.4.1	129	gyrA (S83F)				4	17
363	ERR1837207	2009	Nepal	South Asia	A	A2	2	2.4	2.4.1	129	gyrA (S83F)				4	17
364	ERR1837208	2009	Nepal	South Asia	A	A2	2	2.4	2.4.1	129	gyrA (S83F)				4	17
365	ERR1837291	2009	Nepal	South Asia	A	A2	2	2.4	2.4.1	129	gyrA (S83F)				4	17
366	ERR1837295	2009	Nepal	South Asia	A	A2	2	2.4	2.4.1	129	gyrA (S83F)				4	17
367	ERR1837296	2009	Nepal	South Asia	A	A2	2	2.4	2.4.1	129	gyrA (S83F)				4	17
368	ERR1837297	2009	Nepal	South Asia	A	A2	2	2.4	2.4.1	129	gyrA (S83F)				4	17
369	ERR1837298	2009	Nepal	South Asia	A	A2	2	2.4	2.4.1	129	gyrA (S83F)				4	17
370	ERR1837299	2009	Nepal	South Asia	A	A2	2	2.4	2.4.1	129	gyrA (S83F)				4	17
371	ERR1837303	2010	Nepal	South Asia	A	A2	2	2.4	2.4.1	129	gyrA (S83F)				4	17
372	ERR1837307	2011	Nepal	South Asia	A	A2	2	2.4	2.4.1	129	gyrA (S83F)				4	17
373	ERR1837308	2011	Nepal	South Asia	A	A2	2	2.4	2.4.1	129	gyrA (S83F)				4	17
374	ERR1837324	2012	Nepal	South Asia	A	A2	2	2.4	2.4.1	129	gyrA (S83F)				4	17
375	ERR1837325	2012	Nepal	South Asia	A	A2	2	2.4	2.4.1	129	gyrA (S83F)				4	17
376	ERR1837326	2012	Nepal	South Asia	A	A2	2	2.4	2.4.1	129	gyrA (S83F)				4	17
377	ERR1842960	2010	Nepal	South Asia	A	A2	2	2.4	2.4.1	129	gyrA (S83F)				4	17
378	ERR1842961	2010	Nepal	South Asia	A	A2	2	2.4	2.4.1	129	gyrA (S83F)				4	17
379	ERR1842967	2015	Nepal	South Asia	A	A2	2	2.4	2.4.1	129	gyrA (S83F)				4	17
380	ERR4992761	2018	India	South Asia	A	A2	2	2.4	2.4.1	129	gyrA (S83Y)			This study	4	17
381	ERR4992678	2018	India	South Asia	A	A2	2	2.4	2.4.1	129	gyrA (S83F)			This study	4	17
382	ERR4992682	2018	India	South Asia	A	A2	2	2.4	2.4.1	129	gyrA (S83F)			This study	4	17
383	ERR4992735	2018	India	South Asia	A	A3	2	2.4	2.4.9	129	gyrA (S83F)			This study	1	4
384	ERR4992753	2018	India	South Asia	A	A3	2	2.4	2.4.9	129	gyrA (S83F)			This study	1	4
385	ERR4992720	2018	India	South Asia	A	A3	2	2.4	2.4.9	129	gyrA (S83F)			This study	1	4
386	ERR4992738	2018	India	South Asia	A	A3	2	2.4	2.4.9	129	gyrA (S83F)			This study	1	4
387	ERR4992756	2018	India	South Asia	A	A3	2	2.4	2.4.9	129	gyrA (S83F)			This study	1	4
388	ERR4992774	2018	India	South Asia	A	A3	2	2.4	2.4.9	129	gyrA (S83F)			This study	1	4
389	ERR4992669	2018	India	South Asia	A	A3	2	2.4	2.4.9	129	gyrA (S83F)			This study	1	4
390	ERR4992685	2018	India	South Asia	A	A3	2	2.4	2.4.9	129	gyrA (S83F)			This study	1	4
391	ERR4992703	2018	India	South Asia	A	A3	2	2.4	2.4.9	129	gyrA (S83F)			This study	1	4
392	ERR4992721	2018	India	South Asia	A	A3	2	2.4	2.4.9	129	gyrA (S83F)			This study	1	4
393	ERR4992739	2018	India	South Asia	A	A3	2	2.4	2.4.9	129	gyrA (S83F)			This study	1	4
394	ERR4992778	2018	India	South Asia	A	A3	2	2.4	2.4.9	129	gyrA (S83F)			This study	1	4
395	ERR4992757	2018	India	South Asia	A	A3	2	2.4	2.4.9	129	gyrA (S83F)			This study	1	4
396	ERR003035	2006	India	South Asia	A	A3	2	2.4	2.4	129				Holt et al	1	4
397	ERR003036	2004	Pakistan	South Asia	A	A3	2	2.4	2.4	129				Holt et al	1	4
398	ERR033923	2005	India	South Asia	A	A3	2	2.4	2.4	129					1	4
399	ERR1988383	2017	Ireland	Europe	A	A3	2	2.4	2.4.4	129	gyrA (S83F)				1	4
400	ERR3477469	2015	Bangladesh	South Asia	A	A3	2	2.4	2.4.4	129	gyrA (S83F)		IncFIB		1	4
401	ERR3477471	2015	Bangladesh	South Asia	A	A3	2	2.4	2.4.4	129	gyrA (S83F)				1	4
402	ERR3477472	2015	Bangladesh	South Asia	A	A3	2	2.4	2.4.4	129	gyrA (S83F)		IncFIB		1	4
403	ERR4339094	2008	Bangladesh	South Asia	A	A3	2	2.4	2.4.4	129	gyrA (S83F)				1	4
404	ERR4339100	2009	Bangladesh	South Asia	A	A3	2	2.4	2.4.4	129	gyrA (S83F)				1	4
405	ERR4339102	2011	Bangladesh	South Asia	A	A3	2	2.4	2.4.4	129	gyrA (S83F)		IncFIB(pHCM2)		1	4
406	ERR4339110	2012	Bangladesh	South Asia	A	A3	2	2.4	2.4.4	129	gyrA (S83F)		IncFIB(pHCM2)		1	4
407	ERR4339141	2014	Bangladesh	South Asia	A	A3	2	2.4	2.4.4	129	gyrA (S83F)				1	4
408	ERR4339142	2015	Bangladesh	South Asia	A	A3	2	2.4	2.4.4	129	gyrA (S83F)		IncFIB(pHCM2)		1	4
409	ERR4339144	2015	Bangladesh	South Asia	A	A3	2	2.4	2.4.4	129	gyrA (S83F)				1	4
410	ERR4339145	2015	Bangladesh	South Asia	A	A3	2	2.4	2.4.4	129	gyrA (S83F)		IncFIB(pHCM2)		1	4
411	ERR4339146	2014	Bangladesh	South Asia	A	A3	2	2.4	2.4.4	129	gyrA (S83F)		IncFIB(pHCM2)		1	4
412	ERR4339147	2012	Bangladesh	South Asia	A	A3	2	2.4	2.4.4	129	gyrA (S83F)		IncFIB(pHCM2)		1	4
413	ERR4339151	2016	Bangladesh	South Asia	A	A3	2	2.4	2.4.4	129	gyrA (S83F)				1	4
414	ERR4339154	2015	Bangladesh	South Asia	A	A3	2	2.4	2.4.4	129	gyrA (S83F)		IncFIB(pHCM2)		1	4
415	ERR5201037	2019	India	South Asia	A	A3	2	2.4	2.4.9	129	gyrA (S83F)			This study	1	4
416	ERR5376184	2015	Bangladesh	South Asia	A	A3	2	2.4	2.4.4	129	gyrA (S83F)				1	4
417	ERR5376185	2016	Bangladesh	South Asia	A	A3	2	2.4	2.4.4	129	gyrA (S83F)				1	4
418	ERR5376186	2015	Bangladesh	South Asia	A	A3	2	2.4	2.4.4	129	gyrA (S83F)				1	4
419	ERR5376193	2015	Bangladesh	South Asia	A	A3	2	2.4	2.4.4	129	gyrA (S83F)				1	4
420	ERR5376194	2015	Bangladesh	South Asia	A	A3	2	2.4	2.4.4	129	gyrA (S83F)				1	4
421	ERR5376199	2018	Bangladesh	South Asia	A	A3	2	2.4	2.4.4	129	gyrA (S83F)				1	4
422	ERR5376205	2014	Bangladesh	South Asia	A	A3	2	2.4	2.4.4	129	gyrA (S83F)				1	4
423	ERR5376207	2018	Bangladesh	South Asia	A	A3	2	2.4	2.4.4	129	gyrA (S83F)		IncFIB(pHCM2)		1	4
424	ERR658246	2005	India	South Asia	A	A3	2	2.4	2.4	129					1	4
425	ERR658247	2006	India	South Asia	A	A3	2	2.4	2.4	129					1	4
426	ERR658251	2006	India	South Asia	A	A3	2	2.4	2.4	129					1	4
427	ERR658284	2005	India	South Asia	A	A3	2	2.4	2.4	129					1	4
428	SRR5110579	2016	U.S	North America	A	A3	2	2.4	2.4.4	129	gyrA (S83F)				1	4
429	ERR6089521	2019	India	South Asia	A	A4	2	2.4	2.4.6	129	gyrA (S83F)			This Study	1	3
430	ERR6089525	2019	India	South Asia	A	A4	2	2.4	2.4.6	129	gyrA (S83F)			This Study	1	3
431	ERR6089526	2019	India	South Asia	A	A4	2	2.4	2.4.6	129	gyrA (S83F)			This Study	1	3
432	ERR6089527	2018	India	South Asia	A	A4	2	2.4	2.4.6	129	gyrA (S83F)			This Study	1	3
433	ERR033932	2007	India	South Asia	A	A4	2	2.4	2.4.6	129	gyrA (S83F)				1	3
434	ERR134166	2004	India	South Asia	A	A4	2	2.4	2.4.6	129	gyrA (S83F)				1	3
435	ERR134255	2003	Myanmar	Southeast Asia	A	A4	2	2.4	2.4.6	129	gyrA (S83F)				1	3
436	ERR5200888	2019	India	South Asia	A	A4	2	2.4	2.4.6	129	gyrA (S83F)			This study	1	3
437	ERR658243	2005	India	South Asia	A	A4	2	2.4	2.4.6	129	gyrA (S83F)				1	3
438	ERR658250	2007	India	South Asia	A	A4	2	2.4	2.4.6	129	gyrA (S83F)				1	3
439	ERR658283	2007	India	South Asia	A	A4	2	2.4	2.4.6	129	gyrA (S83F)				1	3
440	ERR6089539	2018	India	South Asia	A	A4	2	2.4	2.4.6	129	gyrA (S83F)			This Study	1	3
441	ERR6089543	2018	India	South Asia	A	A4	2	2.4	2.4.6	129	gyrA (S83F)			This Study	1	3
442	ERR6089544	2018	India	South Asia	A	A4	2	2.4	2.4.6	129	gyrA (S83F)			This Study	1	3
443	ERR4992647	2018	India	South Asia	A	A4	2	2.4	2.4.6	129	gyrA (S83F)			This study	1	3
444	ERR6089556	2019	India	South Asia	A	A4	2	2.4	2.4.6	129	gyrA (S83F)			This Study	1	3
445	ERR9188232	2018	India	South Asia	A	A4	2	2.4	2.4.6	129	gyrA (S83F)			This study	1	3
446	ERR4992706	2018	India	South Asia	A	A5	2	2.4	2.4.7	129	gyrA (S83F)			This study	1	1
447	ERR6089519	2018	India	South Asia	A	A5	2	2.4	2.4.8	129	gyrA (S83F)			This Study	1	1
448	ERR6089528	2018	India	South Asia	A	A5	2	2.4	2.4.7	129	gyrA (S83F)			This Study	1	1
449	ERR033928	2005	India	South Asia	A	A5	2	2.4	2.4.8	129	gyrA (S83F)				1	1
450	ERR134185	2004	India	South Asia	A	A5	2	2.4	2.4.5	129	gyrA (S83F)				1	1
451	ERR134190	2005	India	South Asia	A	A5	2	2.4	2.4.8	129	gyrA (S83F)				1	1
452	ERR134247	2006	India	South Asia	A	A5	2	2.4	2.4.8	129	gyrA (S83F)				1	1
453	ERR1910714	2017	Ireland	Europe	A	A5	2	2.4	2.4.5	129	gyrA (S83Y)				1	1
454	ERR2173680	2017	Ireland	Europe	A	A5	2	2.4	2.4.5	129	gyrA (S83F)				1	1
455	ERR2213883	2016	Nepal	South Asia	A	A5	2	2.4	2.4.8	129	gyrA (S83F)				1	1
456	ERR658249	2006	Kuwait	Middle_East	A	A5	2	2.4	2.4.7	129	gyrA (S83F)				1	1
457	ERR658275	2007	U.K	Europe	A	A5	2	2.4	2.4.7	129	gyrA (S83F)				1	1
458	ERR658281	2005	India	South Asia	A	A5	2	2.4	2.4.8	129	gyrA (S83F)				1	1
459	ERR658286	2004	India	South Asia	A	A5	2	2.4	2.4.5	129	gyrA (S83F)				1	1
460	ERR4992653	2018	India	South Asia	A	A5	2	2.4	2.4.7	129	gyrA (S83F)			This study	1	1
461	ERR6089534	2019	India	South Asia	A	A5	2	2.4	2.4.8	129	gyrA (S83F)			This Study	1	1
462	ERR6089540	2018	India	South Asia	A	A5	2	2.4	2.4.7	129	gyrA (S83F)			This Study	1	1
463	ERR6089542	2018	India	South Asia	A	A5	2	2.4	2.4.7	129	gyrA (S83F)			This Study	1	1
464	ERR6089546	2019	India	South Asia	A	A5	2	2.4	2.4.7	129	gyrA (S83F)			This Study	1	1
465	ERR6089547	2019	India	South Asia	A	A5	2	2.4	2.4.7	129	gyrA (S83F)			This Study	1	1
466	ERR6089548	2019	India	South Asia	A	A5	2	2.4	2.4.5	129	gyrA (S83F)			This Study	1	1
467	ERR6089552	2019	India	South Asia	A	A5	2	2.4	2.4.7	129	gyrA (S83F)			This Study	1	1
468	ERR6089553	2018	India	South Asia	A	A5	2	2.4	2.4.8	129	gyrA (S83F)			This Study	1	1
469	SRR5231291	2016	U.S	North America	A	A5	2	2.4	2.4.5	129	gyrA (S83Y)				1	1
470	SRR5576611	2017	U.S	North America	A	A5	2	2.4	2.4.7	129	gyrA (S83F)				1	1
471	SRR8717783	2018	Pakistan	South Asia	A	A5	2	2.4	2.4.5	129	gyrA (S83Y)				1	1
472	ERR6089559	2019	India	South Asia	A	A5	2	2.4	2.4.7	129	gyrA (S83F)			This Study	1	1
473	ERR6089560	2019	India	South Asia	A	A5	2	2.4	2.4.7	129	gyrA (S83F)			This Study	1	1
474	ERR4992660	2018	India	South Asia	A	A5	2	2.4	2.4.7	129	gyrA (S83F)			This study	1	1
475	ERR4992728	2017	India	South Asia	A	A5	2	2.4	2.4.7	129	gyrA (S83F)			This study	1	1
476	ERR4790691	2018	India	South Asia	A	A5	2	2.4	2.4.7	129	gyrA (S83F)			This study	1	1
477	ERR6089520	2018	India	South Asia	A	A6	2	2.4	2.4.2	129	gyrA (S83F)			This Study	1	2
478	ERR4992651	2018	India	South Asia	A	A6	2	2.4	2.4.2	129	gyrA (S83F)			This study	1	2
479	ERR4992792	2018	India	South Asia	A	A6	2	2.4	2.4.2	129	gyrA (S83F)			This study	1	2
480	ERR4992689	2018	India	South Asia	A	A6	2	2.4	2.4.2	129	gyrA (S83F)			This study	1	2
481	ERR4992674	2018	India	South Asia	A	A6	2	2.4	2.4.2	129	gyrA (S83F)			This study	1	2
482	ERR033925	2007	India	South Asia	A	A6	2	2.4	2.4.2	129	gyrA (S83F)				1	2
483	ERR033933	2005	India	South Asia	A	A6	2	2.4	2.4.2	129	gyrA (S83F)				1	2
484	ERR134177	2001	India	South Asia	A	A6	2	2.4	2.4.2	129	gyrA (S83F)				1	2
485	ERR134183	2005	India	South Asia	A	A6	2	2.4	2.4.2	129	gyrA (S83F)				1	2
486	ERR134202	2006	India	South Asia	A	A6	2	2.4	2.4.2	129	gyrA (S83F)				1	2
487	ERR1842963	2010	Nepal	South Asia	A	A6	2	2.4	2.4.2	129	gyrA (S83F)				1	2
488	ERR1842965	2011	Nepal	South Asia	A	A6	2	2.4	2.4.2	129	gyrA (S83F)				1	2
489	ERR5200956	2019	India	South Asia	A	A6	2	2.4	2.4.2	129	gyrA (S83F)			This study	1	2
490	ERR5201135	2019	India	South Asia	A	A6	2	2.4	2.4.2	129	gyrA (S83F)			This study	1	2
491	ERR5201284	2019	India	South Asia	A	A6	2	2.4	2.4.2	129	gyrA (S83F)			This study	1	2
492	ERR5201290	2018	India	South Asia	A	A6	2	2.4	2.4.2	129	gyrA (S83F)			This study	1	2
493	ERR658264	2005	India	South Asia	A	A6	2	2.4	2.4.2	129	gyrA (S83F)				1	2
494	ERR4992795	2018	India	South Asia	A	A6	2	2.4	2.4.2	129	gyrA (S83F)			This study	1	2
495	ERR4992657	2018	India	South Asia	A	A6	2	2.4	2.4.2	129	gyrA (S83F)			This study	1	2
496	ERR4992671	2018	India	South Asia	A	A6	2	2.4	2.4.2	129	gyrA (S83F)			This study	1	2
497	ERR4992734	2018	India	South Asia	A	A6	2	2.4	2.4.2	129	gyrA (S83F)				1	2
498	ERR6089535	2018	India	South Asia	A	A6	2	2.4	2.4.2	129	gyrA (S83F)			This Study	1	2
499	ERR4823025	2018	India	South Asia	A	A6	2	2.4	2.4.2	129	gyrA (S83F)			This study	1	2
500	ERR4992797	2018	India	South Asia	A	A6	2	2.4	2.4.2	129	gyrA (S83F)			This study	1	2
501	ERR4992799	2018	India	South Asia	A	A6	2	2.4	2.4.2	129	gyrA (S83F)			This study	1	2
502	ERR4992802	2018	India	South Asia	A	A6	2	2.4	2.4.2	129	gyrA (S83F)			This study	1	2
503	ERR4992803	2018	India	South Asia	A	A6	2	2.4	2.4.2	129	gyrA (S83F)			This study	1	2
504	ERR4992806	2018	India	South Asia	A	A6	2	2.4	2.4.2	129	gyrA (S83F)			This study	1	2
505	ERR4992675	2018	India	South Asia	A	A6	2	2.4	2.4.2	129	gyrA (S83F)			This study	1	2
506	ERR6089551	2019	India	South Asia	A	A6	2	2.4	2.4.2	129	gyrA (S83F)			This Study	1	2
507	ERR4992729	2018	India	South Asia	A	A6	2	2.4	2.4.2	129	gyrA (S83F)			This study	1	2
508	ERR4992747	2018	India	South Asia	A	A6	2	2.4	2.4.2	129	gyrA (S83F)			This study	1	2
509	ERR4992765	2018	India	South Asia	A	A6	2	2.4	2.4.2	129	gyrA (S83F)			This study	1	2
510	ERR4992781	2018	India	South Asia	A	A6	2	2.4	2.4.2	129	gyrA (S83F)			This study	1	2
511	ERR4992643	2018	India	South Asia	A	A6	2	2.4	2.4.2	129	gyrA (S83F)			This study	1	2
512	ERR4992696	2018	India	South Asia	A	A6	2	2.4	2.4.2	129	gyrA (S83F)			This study	1	2
513	ERR4992767	2018	India	South Asia	A	A6	2	2.4	2.4.2	129	gyrA (S83F)			This study	1	2
514	ERR4992784	2018	India	South Asia	A	A6	2	2.4	2.4.2	129	gyrA (S83F)			This study	1	2
515	ERR4992646	2018	India	South Asia	A	A6	2	2.4	2.4.2	129	gyrA (S83F)			This study	1	2
516	ERR4992664	2018	India	South Asia	A	A6	2	2.4	2.4.2	129	gyrA (S83F)			This study	1	2
517	ERR4992679	2018	India	South Asia	A	A6	2	2.4	2.4.2	129	gyrA (S83F)			This study	1	2
518	ERR4992697	2018	India	South Asia	A	A6	2	2.4	2.4.2	129	gyrA (S83F)			This study	1	2
519	ERR4992715	2018	India	South Asia	A	A6	2	2.4	2.4.2	129	gyrA (S83F)			This study	1	2
520	ERR4992733	2018	India	South Asia	A	A6	2	2.4	2.4.2	129	gyrA (S83F)			This study	1	2
521	ERR4992752	2018	India	South Asia	A	A6	2	2.4	2.4.2	129	gyrA (S83F)			This study	1	2
522	ERR4992770	2018	India	South Asia	A	A6	2	2.4	2.4.2	129	gyrA (S83F)			This study	1	2
523	SRR10245400	2012	Canada	North America	A	A6	2	2.4	2.4.2	129	gyrA (S83F)				1	2
524	SRR1645558	2012	U.K	Europe	A	A6	2	2.4	2.4	129	gyrA (S83F)				1	2
525	SRR5238309	2017	U.S	North America	A	A6	2	2.4	2.4.2	129	gyrA (S83F)				1	2
526	SRR5360705	2016	U.S	North America	A	A6	2	2.4	2.4.2	129	gyrA (S83F)				1	2
527	SRR5360710	2016	U.S	North America	A	A6	2	2.4	2.4.2	129	gyrA (S83F)				1	2
528	SRR5360989	2017	U.S	North America	A	A6	2	2.4	2.4	129	gyrA (S83F)				1	2
529	SRR5387138	2017	U.S	North America	A	A6	2	2.4	2.4.2	129	gyrA (S83F)				1	2
530	SRR5500979	2017	U.S	North America	A	A6	2	2.4	2.4.2	129	gyrA (S83F)				1	2
531	SRR6685080	2014	U.S	North America	A	A6	2	2.4	2.4.2	129	gyrA (S83F)				1	2
532	ERR4992724	2018	India	South Asia	A	A6	2	2.4	2.4.2	129	gyrA (S83F)			This study	1	2
533	ERR4992665	2018	India	South Asia	A	A6	2	2.4	2.4.2	129	gyrA (S83F)			This study	1	2
534	ERR6089557	2019	India	South Asia	A	A6	2	2.4	2.4.2	129	gyrA (S83F)			This Study	1	2
535	ERR4992693	2018	India	South Asia	A	A6	2	2.4	2.4.2	129	gyrA (S83F)			This study	1	2
536	ERR4992642	2017	India	South Asia	A	A6	2	2.4	2.4.2	129	gyrA (S83F)			This study	1	2
537	ERR6089561	2018	India	South Asia	A	A6	2	2.4	2.4.2	129	gyrA (S83F)			This Study	1	2
538	ERR6089564	2019	India	South Asia	A	A6	2	2.4	2.4.2	129	gyrA (S83F)			This Study	1	2
539	ERR6089565	2019	India	South Asia	A	A6	2	2.4	2.4.2	129	gyrA (S83F)			This Study	1	2
540	ERR6089567	2019	India	South Asia	A	A6	2	2.4	2.4.2	129	gyrA (S83F)			This Study	1	2
541	ERR1197522	2002	Vietnam + Cambodia	Southeast Asia	A		2	2.4	2.4	129	gyrA (S83F)	aph(3')-IIa, blaTEM-116			1	5
542	ERR1197523	2003	Cambodia	Southeast Asia	A		2	2.4	2.4	129		aph(3')-IIa, blaTEM-116			1	5
543	ERR1197656	2014	Cambodia	Southeast Asia	A		2	2.4	2.4	129	gyrA (S83Y)				1	5
544	ERR134161	2001	Indonesia	Southeast Asia	A		2	2.4	2.4	129					1	5
545	ERR134162	1997	India	South Asia	A		2	2.4	2.4	129	gyrA (S83F)				1	5
546	ERR134163	1999	India	South Asia	A		2	2.4	2.4	129					1	5
547	ERR134217	1949	France	Europe	A		2	2.4	2.4	129					1	5
548	ERR134228	1958	Cambodia	Southeast Asia	A		2	2.4	2.4	129					1	5
549	ERR134242	1968	Cambodia	Southeast Asia	A		2	2.4	2.4	129					1	5
550	ERR134252	1955	Indonesia	Southeast Asia	A		2	2.4	2.4	129					1	5
551	GCA_011350925.1	1954	Tunisia	Africa	A		2	2.4	2.4	129					1	5
