# Supplementary material for: Genomic analysis unveils genome degradation events and gene flux in the emergence and persistence of S. Paratyphi A lineages
Source: PLoS Pathog. 2023 Apr 28;19(4):e1010650. doi: 10.1371/journal.ppat.1010650 (PMC10171690; doi:10.1371/journal.ppat.1010650)
Supplement: S3 Table — (XLSX) [file ppat.1010650.s008.xlsx]

## Sheet: Table S3
	Tier1			Tier2			Tier3
	Site	No.of Paratyphi	No.of Typhi	Site	No. of Paratyphi	No.of Typhi	Site	No.of Paratyphi	No.of Typhi
	Delhi	13	70	Anantapur	4	47	AIIMS	21	32
	Kolkata	13	8	Chandigarh	41	80	CMCL	62	183
	Pune	7	4	Chinchpada	1	13	CMCVL	40	263
	Vellore	0	208	Makunda	2	35	CNBC	51	549
	Total	33	290	Manali	2	36	KASTURBA	6	36
				Raxaul	4	10	TNMC	4	18
				Total	54	221	KKCTH	33	186
							PGIMER	96	154
							St. John’s	41	130
							Total	354	1551
	Grand Total							441	2062
