# Supplementary material for: Genomic analysis unveils genome degradation events and gene flux in the emergence and persistence of S. Paratyphi A lineages
Source: PLoS Pathog. 2023 Apr 28;19(4):e1010650. doi: 10.1371/journal.ppat.1010650 (PMC10171690; doi:10.1371/journal.ppat.1010650)
Supplement: S4 Table — (XLSX) [file ppat.1010650.s009.xlsx]

## Sheet: Table S4
	Antimicrobials	S. Paratyphi A % Susceptibility (n=441)
	Ampicillin	100
	Chloramphenicol	100
	Trimethoprim/Sulfamethoxazole	100
	Ciprofloxacin	1.1
	Ceftriaxone	100
	Azithromycin	100
