# Supplementary material for: Genomic analysis unveils genome degradation events and gene flux in the emergence and persistence of S. Paratyphi A lineages
Source: PLoS Pathog. 2023 Apr 28;19(4):e1010650. doi: 10.1371/journal.ppat.1010650 (PMC10171690; doi:10.1371/journal.ppat.1010650)
Supplement: S5 Table — (XLSX) [file ppat.1010650.s010.xlsx]

## Sheet: Table S5
S. No	Nucleotide Position	Amino acid Position	Mutation Annotation	Gene	Locus tag	Product	Lineage/Genotypes
1	1311/2016	437/671	c.1311delT p.Ile438fs		SPA0042	putative glycosyl hydrolase	A &B
2	912/1422	304/473	c.912delG p.Pro305fs		SPA0505	putative amino acid transporter	A
3	344/1179	115/392	c.343_344dupAA p.Asn115fs	ompS	SPA0875	outer membrane protein S1	2.3.1
4	921/2487	307/828	c.920dupG p.Ala308fs	stcC	SPA0702	putative outer membrane usher protein	F + 3 genomes from 2.3
5	11/687	4/228	c.11delA p.Asn4fs	bcfB	SPA0022	fimbrial chaperone	F
6	150/456	50/151	c.150_151insT p.Ile51fs	tinR	SPA2451	transcriptional regulator	F
7	1073/1149	346/382	c.1036_1073delAAAGAGGATATCCCGGCGCTGGCGCAGGCGGCGTTCGA p.Lys346fs	fucO	SPA2837	1,2-propanediol oxidoreductase (lactaldehyde reductase)	A2/2.4.1
8	488/1209	163/402	c.488delA p.Tyr163fs	tdcD	SPA3111	propionate kinase	A1/2.4.3
9	81/1179	27/392	c.80dupG p.Glu28fs	xylR	SPA3513	xylose operon regulatory protein	A2/2.4.1
10	382/1140	128/379	c.365_381dupCGCTCGGGAGCGCTGCC p.Ile128fs	cbiD	SPA0839	CbiD protein	1.2
11	521/1227	174/408	c.520dupG p.Val174fs	eutH	SPA0408	putative membrane protein	Majorly 2.3.4
12	463/648	155/215	c.463delA p.Ile155fs	pphA	SPA1020	serine/threonine protein phosphatase 1	Majorly 2.4.6
13	373/1014	124/337	c.370_373delCTGG p.Leu124fs		SPA3641	hypothetical protein	20 genomes from 2.4.2
14	254/1767	85/588	c.253dupC p.Leu85fs		SPA2582	probable terminase subunit	19 genomes from 2.4.2
15	105/723	35/240	c.104_105delGC p.Arg35fs	nfsA	SPA1888	oxygen-insensitive NADPH nitroreductase	17 genomes from 1.2.2
16	82/624	28/207	c.82dupA p.Arg28fs	rcsA	SPA0888	colanic acid capsullar biosynthesis activation protein A	17 genomes from 2.3 & 2.4
17	858/1509	286/502	c.858delA p.Glu286fs	ygaA	SPA2697	putative sigma-54-dependent transriptional regulator	2.4.6
18	251/558	84/185	c.251delT p.Val84fs		SPA3431	putative lipoprotein	2.4.6
19	738/843	246/280	c.738delT p.Phe246fs	wcaA	SPA0751	hypothetical protein	14 genomes from 2.3
20	170/558	57/185	c.169dupG p.Asp57fs		SPA3431	putative lipoprotein	13 genomes from 2.3
21	223/1479	75/492	c.222_223dupGC p.His75fs	astD	SPA1539	succinylglutamic semialdehyde dehydrogenase	2.4.9
22	425/1434	142/477	c.425_449delACTACGGCGGCTGGACCAATCGTAA p.His142fs	bglA	SPA2919	6-phospho-beta-glucosidase	2.4.9
23	104/402	35/133	c.104delT p.Phe35fs	crl	SPA2436	curlin genes transcriptional activator	Multiple lineages
24	174/432	58/143	c.174_193delCGACACGGTGAGCTGGCCGC p.Asp59fs		SPA2644	putative membrane protein	2/2.0.1
25	305/768	101/255	c.301_305delACGAC p.Thr101fs		SPA2478	hypothetical protein	2/2.0.1
26	397/1008	133/335	c.396_397dupCG p.Asp133fs	yggM	SPA2968	conserved hypothetical protein	11 genomes from 2.4.6
27	766/792	256/263	c.766delC p.Leu256fs	hpcH	SPA1744	2,4-dihydroxyhept-2-ene-1,7-dioic acid aldolase	10 genomes from 2.4.2
28	119/741	40/246	stop_gained c.119G>A p.Trp40*	gltJ	SPA2076	glutamate/aspartate transport system permease protein GltJ	Multiple lineages
29	565/1596	189/531	stop_gained c.565C>T p.Gln189*	trpD	SPA1153	anthranilate synthase component II; anthranilate phosphoribosyltransferase	A-E & G
30	68/174	23/57	stop_gained c.68G>A p.Trp23*	ydcX	SPA1272	putative inner membrane protein	A & B
31	388/1104	130/367	stop_gained c.388G>T p.Glu130*		SPA0506	conserved hypothetical protein	2.4 except 2.4.1
32	202/735	68/244	stop_gained c.202G>T p.Gly68*		SPA3851	conserved hypothetical protein	C
33	467/2181	156/726	stop_gained c.467G>A p.Trp156*		SPA2550	putative type I secretion protein, ATP-binding protein	2.4.2
34	101/1164	34/387	stop_gained c.101G>A p.Trp34*		SPA2551	putative type I secretion protein	2.3.1
35	1805/1833	602/610	stop_gained c.1805G>A p.Trp602*	pduG	SPA0828	PduG protein	F
36	716/1011	239/336	stop_gained c.716G>A p.Trp239*	pduO	SPA0821	conserved hypothetical protein	F
37	631/690	211/229	stop_gained c.631C>T p.Gln211*	creB	SPA4398	putative two-component response regulator	2.4.1
38	328/507	110/168	stop_gained c.328C>T p.Gln110*	mug	SPA3080	G/U mismatch-specific DNA glycosylase	F
39	2524/2742	842/913	stop_gained c.2524C>T p.Gln842*	yhiH	SPA3437	hypothetical ABC transporter ATP-binding protein	F
40	565/1596	188/531	stop_gained c.563_565delCCCinsTCT p.AlaGln188*	trpD	SPA1153	anthranilate synthase component II; anthranilate phosphoribosyltransferase	F (Only genotypes 1 & 1.2)
41	137/897	46/298	stop_gained c.137G>A p.Trp46*	ydhJ	SPA1411	putative HlyD-family protein	2.3.3
42	463/558	155/185	stop_gained c.463C>T p.Gln155*		SPA3431	putative lipoprotein	2.4.5, 2.4.7, 2.4.8
43	532/2004	178/667	stop_gained c.532C>T p.Gln178*	gp1	SPA2394	portal protein	1.2.1, 1.2.2
44	1141/1653	381/550	stop_gained c.1141C>T p.Gln381*		SPA0455	putative decarboxylase	2.3.2
45	97/1224	33/407	stop_gained c.97C>T p.Gln33*	hutI	SPA1965	imidazolonepropionase	2.3.4
46	1024/1248	342/415	stop_gained c.1024C>T p.Gln342*		SPA2202	probable metabolite transport protein	20 genomes from 2.4.2
47	724/1104	242/367	stop_gained c.724C>T p.Arg242*	yhcG	SPA3200	conserved hypothetical protein	18 genomes from 1.2.2
48	553/858	185/285	stop_gained c.553C>T p.Gln185*		SPA1556	putative oxidoreductase	16 genomes from 2.3
49	733/1437	245/478	stop_gained c.733C>T p.Gln245*	yohG	SPA0679	putative lipoprotein	13 genomes from 2.3
50	159/411	53/136	stop_gained c.159G>A p.Trp53*	hyaE2	SPA1322	hydrogenase-1 operon protein HyaE2
