# Supplementary material for: Genomic analysis unveils genome degradation events and gene flux in the emergence and persistence of S. Paratyphi A lineages
Source: PLoS Pathog. 2023 Apr 28;19(4):e1010650. doi: 10.1371/journal.ppat.1010650 (PMC10171690; doi:10.1371/journal.ppat.1010650)
Supplement: S6 Table — (XLSX) [file ppat.1010650.s011.xlsx]

## Sheet: Table S6
S. No	Nucleotide Position	Amino acid Position	Mutation Annotation	Gene	Locus tag	Product	Lineage/Genotypes
1	602/1305	201/434	c.602C>T p.Pro201Leu	gsk	SPA2231	inosine-guanosine kinase	A & B
2	1745/1869	582/622	c.1745C>A p.Pro582Gln	kup	SPA3719	membrane transport protein	A & B
3	19/171	20637	c.19C>T p.Arg7Cys	rpmI	SPA1509	50S ribosomal subunit protein A	A & B
4	541/1557	181/518	c.541G>A p.Asp181Asn	rtn	SPA0636	rtn protein	A & B
5	74/810	25/269	c.74T>G p.Val25Gly	ylbF	SPA2192	conserved hypothetical protein	A & B
6	370/1710	124/569	c.370G>A p.Ala124Thr	araB	SPA0105	L-ribulokinase	A
7	986/1365	329/454	c.986A>C p.Glu329Ala	copS	SPA1755	histidine kinase	A
8	50/1398	17/465	c.50G>A p.Arg17Gln	hydH	SPA4010	two-component system sensor protein	A
9	1085/1368	362/455	c.1085G>A p.Gly362Asp	mltD	SPA2509	membrane-bound lytic murein transglycosylase d precursor	A
10	1763/1953	588/650	c.1763A>G p.Glu588Gly	nagE	SPA2056	pts system, N-acetylglucosamine-specific IIABC component	A
11	874/2802	292/933	c.874A>G p.Thr292Ala	sucA	SPA2007	2-oxoglutarate dehydrogenase E1 component	A
12	52/804	18/267	c.52G>A p.Val18Ile	suhB	SPA0320	extragenic suppressor protein SuhB	A
13	500/1326	167/441	c.190A>G p.Ile64Val		SPA0590	hypothetical protein	A
14	315/1137	105/378	c.315C>A p.Asn105Lys		SPA0958	conserved hypothetical protein	A
15	190/1107	64/368	c.500A>G p.Glu167Gly		SPA3949	alanine racemase	A
11	575/972	192/323	c.575C>T p.Thr192Met	cysK	SPA0435	cysteine synthase A	B
12	440/2034	147/677	c.440C>T p.Pro147Leu	metG	SPA0697	methionyl-tRNA synthetase	B
13	688/2487	230/828	c.688G>A p.Gly230Arg	stcC	SPA0702	putative outer membrane usher protein	B
14	244/360	82/119	c.244G>A p.Glu82Lys	pspC	SPA1196	phage shock protein C	B
15	663/990	221/329	c.663C>G p.Asp221Glu	ldhA	SPA1239	D-lactate dehydrogenase	B
16	868/1413	290/470	c.868G>A p.Glu290Lys	sufI	SPA3041	SufI protein	B
17	205/435	69/144	c.205C>T p.Arg69Cys	rplO	SPA3287	50S ribosomal subunit protein L15	B
18	1741/1785	581/594	c.1741C>T p.His581Tyr		SPA1310	putative hydrolase	C
19	793/1185	265/394	c.793C>T p.Arg265Cys		SPA2670	putative transmembrane transport protein	C
20	3191/4935	1064/1644	c.3191C>T p.Pro1064Leu		SPA0335	putative lipoprotein	C
21	131/633	44/210	c.131G>A p.Gly44Asp	pduL	SPA0824	conserved hypothetical protein	C
22	195/807	65/268	c.195A>C p.Glu65Asp	sapF	SPA1180	peptide transport system ATP-binding protein SapF	C
23	835/945	279/314	c.835T>C p.Tyr279His	ydgH	SPA1377	putative exported protein	C
24	14/606	5/201	c.14A>G p.Tyr5Cys	gst	SPA1402	glutathione S-transferase	C
25	626/729	209/242	c.626G>A p.Arg209Lys		SPA1463	putative transcriptional regulator	C
26	224/417	75/138	c.224T>C p.Val75Ala		SPA1543	putative MutT-family protein	C
27	152/528	51/175	c.152G>A p.Gly51Asp	yeaK	SPA1562	conserved hypothetical protein	C
28	614/798	205/265	c.614A>C p.Asp205Ala	ycfH	SPA1649	conserved hypothetical protein	C
29	383/927	128/308	c.383G>A p.Arg128Gln	ybbS	SPA2208	hypothetical lysR-family transcriptional regulator	C
30	128/810	43/269	c.128A>G p.Glu43Gly		SPA2702	putative exported protein	C
31	4346/4461	1449/1486	c.4346G>A p.Arg1449Lys	gltB	SPA3198	glutamate synthase [NADPH] large chain precursor	C
32	409/621	137/206	c.409G>A p.Val137Ile	rpsD	SPA3282	30S ribosomal subunit protein S4	C
33	460/972	154/323	c.460C>A p.Gln154Lys	ftsN	SPA3936	cell division protein	C
34	622/633	208/210	c.622G>A p.Val208Met		SPA4073	putative exported protein	C
35	611/855	204/284	c.611T>G p.Ile204Ser	sgaU	SPA4204	conserved hypothetical protein	C
36	350/648	117/215	c.350C>T p.Pro117Leu	gpmB	SPA4395	probable phosphoglycerate mutase 2	C
37	142/402	48/133	c.142A>G p.Met48Val	yedD	SPA0906	putative lipoprotein	D
38	1793/2688	598/895	c.1793A>G p.Asn598Ser	tcfC	SPA2453	outermembrane fimbrial usher protein	D
39	1856/4461	619/1486	c.1856A>G p.Asp619Gly	gltB	SPA3198	glutamate synthase [NADPH] large chain precursor	D
40	43/1113	15/370	c.43A>G p.Ser15Gly	potF	SPA1885	putrescine-binding periplasmic protein precursor	D
41	461/1644	154/547	c.461T>C p.Val154Ala		SPA3020	hypothetical protein	D
42	568/621	190/206	c.568A>G p.Ile190Val		SPA3066	putative membrane protein	D
43	92/1365	31/454	c.92G>A p.Gly31Asp	thdF	SPA3687	thiophene and furan oxidation protein	D
44	553/1341	185/446	missense_variant c.553A>G p.Ser185Gly		SPA0058	citrate-sodium symporter	D
45	191/699	64/232	missense_variant c.191G>A p.Gly64Glu	mtn	SPA0213	MTA/SAH nucleosidase	D
46	85/2190	29/729	missense_variant c.85T>C p.Cys29Arg	yfeA	SPA0450	putative membrane protein	D
47	632/825	211/274	missense_variant c.632G>A p.Arg211His	mepA	SPA0481	penicillin-insensitive murein endopeptidase precursor	D
48	2662/3081	888/1026	missense_variant c.2662A>G p.Ser888Gly	yegO	SPA0737	putative RND-family transporter protein	D
49	1043/1080	348/359	missense_variant c.1043A>G p.His348Arg	rfbG	SPA0775	CDP-glucose 4,6-dehydratase	D
50	397/1632	133/543	missense_variant c.397A>C p.Ile133Leu		SPA2736	stpA-like protein	D
51	812/1125	271/374	missense_variant c.812T>C p.Ile271Thr	yhhJ	SPA3436	putative ABC superfamily (atp_bind/membrane) transport protein	D
52	205/1173	69/390	c.205C>T p.His69Tyr	araJ	SPA2329	MFS family, arabinose polymer transporter	E
53	4/1119	2/372	c.4C>A p.Arg2Ser	ybjY	SPA1858	putative exported protein	E
54	22/972	8/323	c.22A>C p.Thr8Pro		SPA3401	putative membrane protein	E
55	802/828	268/275	c.802C>T p.Pro268Ser	yqhE	SPA3033	2,5-diketo-D-gluconate reductase A	F
56	187/1401	63/466	c.187G>A p.Glu63Lys	asnS	SPA1798	asparaginyl-tRNA synthetase	F
57	181/1191	61/396	c.181G>A p.Gly61Ser	bcr	SPA0629	bicyclomycin resistance protein	F
58	500/1032	167/343	c.500C>T p.Ser167Leu	rfbE	SPA0778	CDP-tyvelose-2-epimerase	F
59	144/1008	48/335	c.144T>G p.Ile48Met	yggM	SPA2968	conserved hypothetical protein	F
60	157/183	53/60	c.157A>G p.Asn53Asp	yoaG	SPA1574	conserved hypothetical protein	F
61	188/393	63/130	c.188C>T p.Pro63Leu	yfeD	SPA0447	conserved hypothetical protein	F
62	587/1140	196/379	c.587A>G p.Asp196Gly		SPA2441	conserved hypothetical protein	F
63	641/948	214/315	c.641C>T p.Pro214Leu	ydaA	SPA1223	conserved hypothetical protein	F
64	941/1488	314/495	c.941C>T p.Thr314Met	ymdC	SPA1703	conserved hypothetical protein	F
65	752/1209	251/402	c.752C>G p.Ala251Gly	sucB	SPA2006	dihydrolipoamide succinyltransferase component (E2)	F
66	685/813	229/270	c.685A>T p.Ser229Cys	djlA	SPA0095	DnaJ-like protein	F
67	692/1215	231/404	c.692G>A p.Gly231Asp	fes	SPA2148	enterochelin esterase	F
68	2579/3372	860/1123	c.2579A>T p.Glu860Val	recC	SPA2861	exonuclease V subunit	F
69	206/2256	69/751	c.206G>A p.Arg69His	fepA	SPA2149	ferrienterobactin receptor precursor	F
70	1951/2622	651/873	c.1951C>A p.Gln651Lys	bcfC	SPA0023	fimbrial usher	F
71	802/1488	268/495	c.802G>C p.Ala268Pro	fliC	SPA0911	flagellin	F
72	682/1047	228/348	c.682G>A p.Ala228Thr	galT	SPA1977	galactose-1-phosphate uridylyltransferase	F
73	388/624	130/207	c.388G>A p.Glu130Lys	gidB	SPA3712	glucose inhibited division protein	F
74	1750/4461	584/1486	c.1750G>A p.Val584Ile	gltB	SPA3198	glutamate synthase [NADPH] large chain precursor	F
75	1078/2235	360/744	c.1078G>A p.Gly360Ser	relA	SPA2821	GTP pyrophosphokinase	F
76	511/603	171/200	c.511A>G p.Arg171Gly	yhjB	SPA3462	hypothetical luxR-family transcriptional regulator	F
77	440/804	147/267	c.440A>G p.His147Arg	yafB	SPA2514	hypothetical oxidoreductase	F
78	442/1149	148/382	c.442C>T p.Pro148Ser	lpxB	SPA0236	lipid-A-disaccharide synthase	F
79	685/1656	229/551	c.685G>A p.Val229Ile	lldP	SPA3544	L-lactate permease	F
80	668/1347	223/448	c.668T>C p.Val223Ala	sdaA	SPA1047	L-serine deaminase 1	F
81	1060/1086	354/361	c.1060G>A p.Ala354Thr	mltC	SPA2975	membrane-bound lytic murein transglycosylase C	F
82	404/1308	135/435	c.404G>A p.Arg135His		SPA3895	possible integral membrane transport protein	F
83	961/1119	321/372	c.961G>A p.Gly321Ser		SPA2818	possible secreted protein	F
84	470/1680	157/559	c.470G>A p.Arg157His	kdpA	SPA2035	potassium-transporting ATPase A chain	F
85	433/585	145/194	c.433G>A p.Glu145Lys	stdA	SPA2897	probable fimbrial protein	F
86	308/936	103/311	c.308C>T p.Thr103Ile	ybeK	SPA2079	probable nucleoside hydrolase	F
87	980/2490	327/829	c.980A>G p.Asp327Gly	stdB	SPA2896	probable outer membrane fimbrial usher protein	F
88	193/1359	65/452	c.193G>T p.Gly65Cys	celB	SPA1531	PTS system, cellobiose-specific IIC component	F
89	584/2076	195/691	c.584G>A p.Gly195Glu		SPA1312	putative glycogen debranching protein homolog	F
90	1726/2529	576/842	c.1726A>G p.Ser576Gly		SPA1311	putative hydrolase	F
91	185/3861	62/1286	c.185T>C p.Leu62Pro		SPA2479	putative inner membrane protein	F
92	11842/13683	3948/4560	c.11842C>T p.Pro3948Ser		SPA4077	putative inner membrane protein	F
93	256/474	86/157	c.256A>G p.Ser86Gly	ybjO	SPA1881	putative membrane protein	F
94	64/114	22/37	c.64C>A p.Leu22Met	ybgT	SPA2001	putative membrane protein	F
95	836/1479	279/492	c.836G>C p.Gly279Ala		SPA4036	putative membrane protein	F
96	881/1494	294/497	c.881C>T p.Pro294Leu	yeaJ	SPA1561	putative Methyl-accepting chemotaxis protein; Diguanylate cyclase/phosphodiesterase domain 1	F
97	845/861	282/286	c.845G>A p.Arg282His		SPA1847	putative pirin-related protein	F
98	716/1461	239/486	c.716T>C p.Leu239Pro	yjdL	SPA0306	putative transmembrane transport protein	F
99	242/864	81/287	c.242T>G p.Val81Gly	potB	SPA1625	spermidine/putrescine transport system permease protein PotB	F
100	596/1398	199/465	c.596A>G p.Glu199Gly	hydH	SPA4010	two-component system sensor protein	F
101	236/1845	79/614	c.236G>C p.Gly79Ala	btuB	SPA3968	vitamin B12 receptor protein	F
102	2120/2166	707/721	c.2120T>C p.Phe707Ser	yjbH	SPA4042	putative lipoprotein	F
103	535/1407	179/468	c.535G>A p.Ala179Thr		SPA0153	putative symporter	1.2
104	384/954	128/317	c.384G>A p.Met128Ile		SPA0524	putative transketolase C-terminal section	1.2
105	282/759	94/252	c.282G>A p.Met94Ile	yfbB	SPA0555	conserved hypothetical protein	1.2
106	159/240	53/79	c.158_159delCCinsTT p.Ala53Val		SPA1022	conserved hypothetical protein	1.2
107	49/3744	17/1247	c.49A>G p.Thr17Ala	narG	SPA1109	respiratory nitrate reductase 1 alpha chain	1.2
108	341/1446	114/481	c.341T>C p.Val114Ala	ydcW	SPA1271	putative aldehyde dehydrogenase	1.2
109	689/840	230/279	c.689A>G p.Lys230Arg	celD	SPA1529	putative cel operon repressor	1.2
110	139/1386	47/461	c.139C>T p.His47Tyr	dcuC	SPA2107	C4-dicarboxylate anaerobic carrier	1.2
111	794/810	265/269	c.794C>T p.Ala265Val	proC	SPA2337	pyrroline-5-carboxylate reductase	1.2
112	1319/1458	440/485	c.1319C>T p.Pro440Leu	pepD	SPA2439	aminoacyl-histidine dipeptidase precursor	1.2
113	250/768	84/255	c.250G>A p.Gly84Ser	yafJ	SPA2444	conserved hypothetical protein	1.2
114	820/936	274/311	c.820G>T p.Ala274Ser	iroE	SPA2632	putative exported protein	1.2
115	1307/1341	436/446	c.1307G>A p.Arg436Lys	gabP	SPA2650	GabA permease (4-amino butyrate transport carrier)	1.2
116	280/1263	94/420	c.280C>T p.Pro94Ser	lysA	SPA2880	diaminopimelate decarboxylase	1.2
117	199/1155	67/384	c.199G>A p.Glu67Lys	metK	SPA2953	S-adenosylmethionine synthetase	1.2
118	537/885	179/294	c.537G>T p.Glu179Asp	nlpI	SPA3148	conserved hypothetical protein	1.2
119	19/894	7/297	c.19G>A p.Gly7Ser	nanA	SPA3207	N-acetylneuraminate lyase	1.2
120	1134/1311	378/436	c.1134G>A p.Met378Ile		SPA3550	hypothetical protein	1.2
121	391/1140	131/379	c.391T>A p.Tyr131Asn		SPA4216	putative exported protein	1.2
122	460/543	154/180	c.460G>A p.Glu154Lys	rfbC	SPA0772	dTDP-4-dehydrorhamnose 3,5-epimerase	1.2.2
123	169/270	57/89	c.169G>A p.Ala57Thr	fliQ	SPA0890	flagellar biosynthetic protein FliQ	1.2.2
124	127/513	43/170	c.127G>A p.Val43Ile	hpaC	SPA1752	4-hydroxyphenylacetate 3-monooxygenase coupling protein	1.2.2
125	1205/3657	402/1218	c.1205C>T p.Thr402Ile	iroC	SPA2630	putative ABC transporter protein	1.2.2
126	113/360	38/119	c.113G>A p.Gly38Glu	srlM	SPA2694	glucitol operon activator protein	1.2.2
127	1498/1602	500/533	c.1498G>A p.Gly500Arg	yjcC	SPA4080	putative exported protein	1.2.2
128	404/1017	135/338	c.404T>G p.Leu135Arg	eutD	SPA0402	putative phosphate acyltransferase	2.3.1
129	217/681	73/226	c.217A>C p.Thr73Pro	stcB	SPA0701	putative fimbrial chaperone protein	2.3.1
130	781/1749	261/582	c.781T>G p.Trp261Gly	oppA	SPA1131	periplasmic oligopeptide-binding protein precursor	2.3.1
131	364/927	122/308	c.364A>G p.Asn122Asp	ybeJ	SPA2075	ABC transporter periplasmic binding protein	2.3.1
132	190/732	64/243	c.190C>A p.Pro64Thr	yfiH	SPA2522	conserved hypothetical protein	2.3.1
133	1250/2019	417/672	c.1250G>A p.Arg417Lys	fadH	SPA3087	2,4-dieonyl-coa reductase	2.3.1
134	1107/1203	369/400	c.1107G>A p.Met369Ile	dacC	SPA1899	D-alanyl-D-alanine carboxypeptidase (penicillin-binding protein 6 precursor)	2.3.2
135	65/2112	22/703	c.65G>C p.Arg22Pro	spoT	SPA3594	guanosine-3',5'-bis(diphosphate) 3'-pyrophosphohydrolase; CG Site No. 156	2.3.2
136	1196/2439	399/812	c.1196C>T p.Pro399Leu		SPA1356	putative anaerobic dimethyl sulfoxide reductase chain A	2.3.3
137	403/3141	135/1046	c.403A>G p.Met135Val	sbcC	SPA2328	exonuclease SbcC	2.3.3
138	697/810	233/269	c.697G>A p.Gly233Ser	proC	SPA2337	pyrroline-5-carboxylate reductase	2.3.3
139	661/720	221/239	c.661T>C p.Phe221Leu		SPA3001	possible hydrolase	2.3.3
140	679/1167	227/388	c.679C>T p.Pro227Ser	sucC	SPA2005	succinyl-CoA synthetase beta chain	2.3.4
141	796/1062	266/353	c.796G>A p.Asp266Asn		SPA2621	putative phage gene	2.3.4
142	539/1503	180/500	c.539C>T p.Pro180Leu	nusA	SPA3155	L factor	2.3.4
143	281/2301	94/766	c.281T>C p.Val94Ala	yhjN	SPA3474	putative polysaccharide biosynthesis protein subunit B	2.3.4
144	844/1851	282/616	c.844G>A p.Val282Ile	ilvD	SPA3743	dihydroxyacid dehydratase	2.3.4
145	877/909	293/302	c.877C>T p.His293Tyr	citG	SPA0064	CitG protein	2.4.1
146	248/897	83/298	c.248C>T p.Thr83Met	eutC	SPA0411	ethanolamine ammonia-lyase light chain	2.4.1
147	430/1071	144/356	c.430C>T p.Pro144Ser	yncB	SPA1279	putative NADP-dependent oxidoreductase	2.4.1
148	188/1674	63/557	c.188A>T p.Gln63Leu	rpsA	SPA1817	30S ribosomal protein S1	2.4.1
149	572/795	191/264	c.572G>A p.Arg191Gln	ybaP	SPA2226	conserved hypothetical protein	2.4.1
150	998/1509	333/502	c.998C>T p.Ala333Val	ygaA	SPA2697	putative sigma-54-dependent transriptional regulator	2.4.1
151	1236/1800	412/599	c.1236T>G p.Ile412Met	cysJ	SPA2804	sulfite reductase (NADPH) flavoprotein beta subunit	2.4.1
152	283/1032	95/343	c.283G>A p.Gly95Ser		SPA3881	putative lipoprotein	2.4.1
153	625/1341	209/446	c.625T>G p.Phe209Val	dcuB	SPA4119	anaerobic C4-dicarboxylate transporter	2.4.1
154	119/1503	40/500	c.119C>A p.Pro40Gln	yjeM	SPA4162	putative amino acid permease	2.4.1
155	683/1188	228/395	c.683G>A p.Cys228Tyr	yjgN	SPA4275	putative innner membrane protein	2.4.1
156	8/429	3/142	c.8G>A p.Cys3Tyr	yeaA	SPA1553	conserved hypothetical protein	2.4.2
157	427/975	143/324	c.427G>A p.Asp143Asn	lepB	SPA0283	signal peptidase I	2.4.3
158	332/1404	111/467	c.332T>C p.Val111Ala	eutE	SPA0405	putative aldehyde dehydrogenase	2.4.3
159	40/462	14/153	c.40G>A p.Ala14Thr	ymfB	SPA1615	putative MutT-family protein	2.4.3
160	1493/1872	498/623	c.1493T>C p.Val498Ala	yliA	SPA1907	hypothetical ABC transporter ATP-binding protein	2.4.3
161	1325/1371	442/456	c.1325G>A p.Gly442Asp	proY	SPA2323	proline-specific permease ProY	2.4.3
162	109/672	37/223	c.109T>A p.Cys37Ser	ygiB	SPA3056	possible lipoprotein	2.4.3
163	1297/1590	433/529	c.1297G>T p.Val433Leu	purH	SPA4013	phosphoribosylaminoimidazolecarboxamide formyltransferase and IMP cyclohydrolase (bifunctional enzyme)	2.4.3
164	781/1392	261/463	c.781_783delTACinsATT p.Tyr261Ile		SPA0522	putative membrane protein	2.4.4
165	334/1536	112/511	c.334C>T p.His112Tyr	narH	SPA1110	respiratory nitrate reductase 1 beta chain	2.4.4
166	1846/2199	616/732	c.1846G>A p.Ala616Thr	zntA	SPA3427	heavy metal-transporting ATPase	2.4.4
167	498/780	166/259	c.498T>G p.Asp166Glu	ssaT	SPA1432	putative type III secretion protein	2.4.5
168	1303/1386	435/461	c.1303G>C p.Val435Leu	yifK	SPA3770	probable amino acid permease	2.4.5
169	1070/1107	357/368	c.1070C>T p.Ala357Val	asd	SPA3390	aspartate-semialdehyde dehydrogenase	2.4.6
170	1202/2106	401/701	c.1202C>T p.Ala401Val	cstA	SPA2134	carbon starvation protein A	2.4.6
171	128/258	43/85	c.128C>T p.Thr43Met		SPA2611	putative phage gene	2.4.6
172	194/759	65/252	c.194C>T p.Pro65Leu		SPA2892	hypothetical protein	2.4.6
173	372/1134	122/377	c.365_372delTCACGGAAinsCCACAGAT p.IleThrGlu122ThrThrAsp		SPA2608	putative phage gene	2.4.6
174	378/708	126/235	c.378A>C p.Arg126Ser		SPA2615	putative phage gene	2.4.6
175	384/1134	128/377	c.384G>C p.Met128Ile		SPA2608	putative phage gene	2.4.6
176	429/507	143/168	c.428_429delATinsCG p.Asp143Ala		SPA2616	putative phage gene	2.4.6
177	472/609	158/202	c.472G>A p.Ala158Thr	cobC	SPA2091	alpha-ribazole-5'-phosphate phosphatase	2.4.6
178	482/1971	161/656	c.482A>G p.Lys161Arg		SPA2610	putative phage gene	2.4.6
179	487/627	163/208	c.487G>A p.Gly163Ser	dmsB	SPA4124	anaerobic dimethyl sulfoxide reductase subunit B	2.4.6
180	513/708	171/235	c.513A>G p.Ile171Met		SPA2615	putative phage gene	2.4.6
181	529/1134	177/377	c.529G>A p.Val177Ile		SPA2608	putative phage gene	2.4.6
182	553/933	185/310	c.553C>A p.Leu185Met	yhcQ	SPA3232	possible exported protein	2.4.6
183	613/756	205/251	c.613G>A p.Val205Ile	yjfQ	SPA4198	probable transcriptional regulator	2.4.6
184	686/1134	229/377	c.686T>C p.Val229Ala		SPA2608	putative phage gene	2.4.6
185	794/1128	265/375	c.794G>C p.Cys265Ser		SPA2614	putative phage gene	2.4.6
186	850/1440	284/479	c.850G>A p.Gly284Ser	cysN	SPA2790	ATP sulfurylase (ATP:sulfate adenyltransferase) subunit	2.4.6
187	929/1134	310/377	c.929A>T p.Gln310Leu		SPA2608	putative phage gene	2.4.6
188	61/1797	21/598	c.61A>T p.Thr21Ser	assT	SPA3060	probable arylsulfate sulfotransferase	2.4.7
189	1706/2307	569/768	c.1706C>A p.Ala569Glu	bglX	SPA0685	periplasmic beta-glucosidase precursor	2.4.7
190	1301/1635	434/544	c.1301A>G p.Asp434Gly		SPA1591	putative substrate-binding transport protein	2.4.8
191	158/1398	53/465	c.158C>T p.Pro53Leu	ycjX	SPA1199	putative ATP-binding protein	2.4.8
192	217/858	73/285	c.217G>A p.Gly73Ser	yeiG	SPA0657	putative esterase	2.4.8
193	239/618	80/205	c.239C>T p.Pro80Leu	yicG	SPA3590	putative membrane protein	2.4.8
194	391/2583	131/860	c.391G>A p.Glu131Lys	leuS	SPA2086	leucyl-tRNA synthetase	2.4.8
195	396/1665	132/554	c.396G>A p.Met132Ile	pduC	SPA0831	glycerol dehydratase large subunit	2.4.8
196	535/660	179/219	c.535C>A p.Pro179Thr	rpiA	SPA2934	ribose 5-phosphate isomerase	2.4.8
197	56/603	19/200	c.56G>A p.Arg19His	napC	SPA0609	cytochrome c-type protein NapC	2.4.8
198	1178/1392	393/463	c.1178T>C p.Val393Ala		SPA0522	putative membrane protein	2.4.9
199	134/696	45/231	c.134T>A p.Leu45Gln		SPA0732	hypothetical protein	2.4.9
200	1378/2742	460/913	c.1378A>G p.Thr460Ala	yhiH	SPA3437	hypothetical ABC transporter ATP-binding protein	2.4.9
201	1394/2676	465/891	c.1394T>C p.Val465Ala	acnA	SPA1164	aconitate hydratase 1 (citrate hydro-lyase 1)	2.4.9
202	14/1221	5/406	c.14A>G p.Glu5Gly	fsr	SPA2229	fosmidomycin resistance protein	2.4.9
203	610/696	204/231	c.610C>T p.Pro204Ser	ynfK	SPA1365	putative dethiobiotin synthetase	2.4.9
