# Supplementary material for: Genomic analysis unveils genome degradation events and gene flux in the emergence and persistence of S. Paratyphi A lineages
Source: PLoS Pathog. 2023 Apr 28;19(4):e1010650. doi: 10.1371/journal.ppat.1010650 (PMC10171690; doi:10.1371/journal.ppat.1010650)
Supplement: S7 Table — (XLSX) [file ppat.1010650.s012.xlsx]

## Sheet: Table S7
	S.No	Gene	Point Mutation	ΔΔG	Functional effect
	1	rfbB	H176Y	0.16	Stabilizing
	2	rfbC	E154K	-4.06	De-Stabilizing
	3	rfbD	G262S	9.97	Stabilizing
	4	rfbE	S167L	3.6	Stabilizing
	5	rfbG	H348R	2.73	Stabilizing
	6	rfbS	C249S	-0.03	De-Stabilizing
